# Supplementary material for: Real Way to Target Gram-Negative Pathogens: Discovery of a Novel Helicobacter pylori Antibiotic Class
Source: J Med Chem. 2025 Mar 31;68(10):10128–38. doi: 10.1021/acs.jmedchem.5c00112 (PMC12105023; doi:10.1021/acs.jmedchem.5c00112)
Supplement: Supplementary file 2 [file jm5c00112_si_002.pdb]

ATOM      1  N   MET E   1      69.550  38.381  55.825  1.00 24.66           N1+
ATOM      2  CA  MET E   1      68.144  38.855  55.764  1.00 25.49           C  
ATOM      3  C   MET E   1      67.308  37.914  56.611  1.00 23.21           C  
ATOM      4  O   MET E   1      67.512  36.694  56.586  1.00 23.44           O  
ATOM      5  CB  MET E   1      67.610  38.867  54.326  1.00 25.34           C  
ATOM      6  CG  MET E   1      66.291  39.624  54.146  1.00 26.49           C  
ATOM      7  SD  MET E   1      65.712  39.783  52.426  1.00 30.77           S  
ATOM      8  CE  MET E   1      67.180  40.407  51.620  1.00 31.08           C  
ATOM      9  HA  MET E   1      68.092  39.878  56.135  1.00 25.49           H  
ATOM     10  HB2 MET E   1      67.456  37.835  54.011  1.00 25.34           H  
ATOM     11  HB3 MET E   1      68.360  39.334  53.688  1.00 25.34           H  
ATOM     12  HG2 MET E   1      66.421  40.627  54.552  1.00 26.49           H  
ATOM     13  HG3 MET E   1      65.522  39.100  54.713  1.00 26.49           H  
ATOM     14  HE1 MET E   1      67.466  41.358  52.070  1.00 31.08           H  
ATOM     15  HE2 MET E   1      67.992  39.690  51.739  1.00 31.08           H  
ATOM     16  HE3 MET E   1      66.977  40.554  50.559  1.00 31.08           H  
ATOM     17  H1  MET E   1      69.874  38.410  56.781  1.00 24.66           H  
ATOM     18  H2  MET E   1      70.132  38.978  55.254  1.00 24.66           H  
ATOM     19  H3  MET E   1      69.601  37.433  55.481  1.00 24.66           H  
ATOM     20  N   LYS E   2      66.406  38.501  57.387  1.00 21.28           N  
ATOM     21  CA  LYS E   2      65.427  37.759  58.177  1.00 18.47           C  
ATOM     22  C   LYS E   2      64.056  37.920  57.528  1.00 17.23           C  
ATOM     23  O   LYS E   2      63.590  39.056  57.276  1.00 16.22           O  
ATOM     24  CB  LYS E   2      65.400  38.265  59.608  1.00 19.01           C  
ATOM     25  CG  LYS E   2      64.450  37.503  60.537  1.00 17.76           C  
ATOM     26  CD  LYS E   2      64.278  38.267  61.848  1.00 18.27           C  
ATOM     27  CE  LYS E   2      63.659  37.374  62.890  1.00 16.30           C  
ATOM     28  NZ  LYS E   2      63.552  38.038  64.221  1.00 20.04           N1+
ATOM     29  H   LYS E   2      66.396  39.510  57.434  1.00 21.28           H  
ATOM     30  HA  LYS E   2      65.701  36.704  58.203  1.00 18.47           H  
ATOM     31  HB2 LYS E   2      65.094  39.311  59.593  1.00 19.01           H  
ATOM     32  HB3 LYS E   2      66.408  38.187  60.015  1.00 19.01           H  
ATOM     33  HG2 LYS E   2      64.863  36.516  60.746  1.00 17.76           H  
ATOM     34  HG3 LYS E   2      63.480  37.395  60.052  1.00 17.76           H  
ATOM     35  HD2 LYS E   2      63.631  39.128  61.681  1.00 18.27           H  
ATOM     36  HD3 LYS E   2      65.253  38.607  62.198  1.00 18.27           H  
ATOM     37  HE2 LYS E   2      64.274  36.480  62.994  1.00 16.30           H  
ATOM     38  HE3 LYS E   2      62.660  37.091  62.559  1.00 16.30           H  
ATOM     39  HZ1 LYS E   2      64.473  38.305  64.539  1.00 20.04           H  
ATOM     40  HZ2 LYS E   2      62.972  38.861  64.141  1.00 20.04           H  
ATOM     41  HZ3 LYS E   2      63.139  37.398  64.884  1.00 20.04           H  
ATOM     42  N   ILE E   3      63.424  36.783  57.227  1.00 14.78           N  
ATOM     43  CA  ILE E   3      62.110  36.785  56.587  1.00 13.07           C  
ATOM     44  C   ILE E   3      61.064  35.971  57.351  1.00 11.08           C  
ATOM     45  O   ILE E   3      61.410  35.168  58.207  1.00 10.91           O  
ATOM     46  CB  ILE E   3      62.152  36.248  55.117  1.00 13.30           C  
ATOM     47  CG1 ILE E   3      62.488  34.752  55.092  1.00 13.93           C  
ATOM     48  CG2 ILE E   3      63.087  37.108  54.250  1.00 14.68           C  
ATOM     49  CD1 ILE E   3      61.781  33.947  54.017  1.00 15.89           C  
ATOM     50  H   ILE E   3      63.864  35.901  57.447  1.00 14.78           H  
ATOM     51  HA  ILE E   3      61.820  37.836  56.589  1.00 13.07           H  
ATOM     52  HB  ILE E   3      61.161  36.339  54.672  1.00 13.30           H  
ATOM     53 HG12 ILE E   3      62.219  34.330  56.060  1.00 13.93           H  
ATOM     54 HG13 ILE E   3      63.562  34.651  54.937  1.00 13.93           H  
ATOM     55 HG21 ILE E   3      62.744  38.143  54.262  1.00 14.68           H  
ATOM     56 HG22 ILE E   3      64.101  37.057  54.648  1.00 14.68           H  
ATOM     57 HG23 ILE E   3      63.079  36.734  53.226  1.00 14.68           H  
ATOM     58 HD11 ILE E   3      60.702  34.032  54.150  1.00 15.89           H  
ATOM     59 HD12 ILE E   3      62.058  34.331  53.035  1.00 15.89           H  
ATOM     60 HD13 ILE E   3      62.075  32.900  54.094  1.00 15.89           H  
ATOM     61  N   GLY E   4      59.795  36.167  56.996  1.00 10.26           N  
ATOM     62  CA  GLY E   4      58.707  35.339  57.488  1.00  8.97           C  
ATOM     63  C   GLY E   4      58.186  34.457  56.350  1.00  8.77           C  
ATOM     64  O   GLY E   4      58.300  34.808  55.173  1.00  7.95           O  
ATOM     65  H   GLY E   4      59.581  36.921  56.359  1.00 10.26           H  
ATOM     66  HA2 GLY E   4      57.901  35.976  57.853  1.00  8.97           H  
ATOM     67  HA3 GLY E   4      59.068  34.709  58.301  1.00  8.97           H  
ATOM     68  N   VAL E   5      57.658  33.290  56.708  1.00  8.73           N  
ATOM     69  CA  VAL E   5      56.916  32.453  55.773  1.00  9.09           C  
ATOM     70  C   VAL E   5      55.586  32.084  56.428  1.00  8.91           C  
ATOM     71  O   VAL E   5      55.568  31.560  57.540  1.00 10.44           O  
ATOM     72  CB  VAL E   5      57.666  31.157  55.379  1.00  9.38           C  
ATOM     73  CG1 VAL E   5      56.735  30.228  54.534  1.00  8.68           C  
ATOM     74  CG2 VAL E   5      58.936  31.492  54.610  1.00  9.32           C  
ATOM     75  H   VAL E   5      57.775  32.973  57.660  1.00  8.73           H  
ATOM     76  HA  VAL E   5      56.778  33.022  54.853  1.00  9.09           H  
ATOM     77  HB  VAL E   5      57.948  30.625  56.288  1.00  9.38           H  
ATOM     78 HG11 VAL E   5      55.845  29.981  55.113  1.00  8.68           H  
ATOM     79 HG12 VAL E   5      56.442  30.743  53.619  1.00  8.68           H  
ATOM     80 HG13 VAL E   5      57.269  29.312  54.280  1.00  8.68           H  
ATOM     81 HG21 VAL E   5      58.677  32.025  53.695  1.00  9.32           H  
ATOM     82 HG22 VAL E   5      59.579  32.120  55.227  1.00  9.32           H  
ATOM     83 HG23 VAL E   5      59.461  30.571  54.357  1.00  9.32           H  
ATOM     84  N   PHE E   6      54.494  32.369  55.730  1.00  8.82           N  
ATOM     85  CA  PHE E   6      53.148  32.157  56.254  1.00  8.88           C  
ATOM     86  C   PHE E   6      52.471  31.086  55.425  1.00  8.71           C  
ATOM     87  O   PHE E   6      52.497  31.134  54.195  1.00  8.65           O  
ATOM     88  CB  PHE E   6      52.349  33.483  56.223  1.00  9.15           C  
ATOM     89  CG  PHE E   6      50.864  33.328  56.478  1.00 10.19           C  
ATOM     90  CD1 PHE E   6      50.401  32.605  57.576  1.00 10.26           C  
ATOM     91  CD2 PHE E   6      49.931  33.898  55.597  1.00 11.91           C  
ATOM     92  CE1 PHE E   6      49.003  32.442  57.798  1.00 10.78           C  
ATOM     93  CE2 PHE E   6      48.539  33.767  55.810  1.00 13.54           C  
ATOM     94  CZ  PHE E   6      48.084  33.014  56.917  1.00 11.50           C  
ATOM     95  H   PHE E   6      54.598  32.748  54.799  1.00  8.82           H  
ATOM     96  HA  PHE E   6      53.194  31.827  57.292  1.00  8.88           H  
ATOM     97  HB2 PHE E   6      52.480  33.937  55.241  1.00  9.15           H  
ATOM     98  HB3 PHE E   6      52.758  34.145  56.986  1.00  9.15           H  
ATOM     99  HD1 PHE E   6      51.108  32.165  58.264  1.00 10.26           H  
ATOM    100  HD2 PHE E   6      50.284  34.449  54.738  1.00 11.91           H  
ATOM    101  HE1 PHE E   6      48.654  31.875  58.649  1.00 10.78           H  
ATOM    102  HE2 PHE E   6      47.835  34.235  55.138  1.00 13.54           H  
ATOM    103  HZ  PHE E   6      47.025  32.881  57.081  1.00 11.50           H  
ATOM    104  N   ASP E   7      51.900  30.094  56.108  1.00  8.33           N  
ATOM    105  CA  ASP E   7      50.994  29.152  55.459  1.00  7.34           C  
ATOM    106  C   ASP E   7      49.818  28.825  56.380  1.00  7.33           C  
ATOM    107  O   ASP E   7      49.852  29.145  57.574  1.00  7.35           O  
ATOM    108  CB  ASP E   7      51.760  27.893  55.058  1.00  7.64           C  
ATOM    109  CG  ASP E   7      50.868  26.850  54.401  1.00  8.00           C  
ATOM    110  OD1 ASP E   7      50.236  27.157  53.366  1.00  6.00           O  
ATOM    111  OD2 ASP E   7      50.808  25.736  54.926  1.00  9.23           O1-
ATOM    112  H   ASP E   7      52.098  29.992  57.093  1.00  8.33           H  
ATOM    113  HA  ASP E   7      50.587  29.605  54.555  1.00  7.34           H  
ATOM    114  HB2 ASP E   7      52.207  27.457  55.951  1.00  7.64           H  
ATOM    115  HB3 ASP E   7      52.547  28.171  54.357  1.00  7.64           H  
ATOM    116  N   SER E   8      48.763  28.217  55.831  1.00  7.18           N  
ATOM    117  CA  SER E   8      47.655  27.725  56.666  1.00  7.32           C  
ATOM    118  C   SER E   8      48.062  26.581  57.622  1.00  8.13           C  
ATOM    119  O   SER E   8      47.348  26.301  58.597  1.00  7.04           O  
ATOM    120  CB  SER E   8      46.495  27.271  55.767  1.00  7.49           C  
ATOM    121  OG  SER E   8      46.912  26.194  54.919  1.00  8.18           O  
ATOM    122  H   SER E   8      48.725  28.093  54.829  1.00  7.18           H  
ATOM    123  HA  SER E   8      47.346  28.557  57.299  1.00  7.32           H  
ATOM    124  HB2 SER E   8      46.170  28.109  55.150  1.00  7.49           H  
ATOM    125  HB3 SER E   8      45.667  26.936  56.391  1.00  7.49           H  
ATOM    126  HG  SER E   8      47.640  26.513  54.381  1.00  8.18           H  
ATOM    127  N   GLY E   9      49.198  25.911  57.355  1.00  8.45           N  
ATOM    128  CA  GLY E   9      49.561  24.726  58.143  1.00  7.46           C  
ATOM    129  C   GLY E   9      50.966  24.229  57.857  1.00  7.43           C  
ATOM    130  O   GLY E   9      51.958  24.973  57.976  1.00  7.23           O  
ATOM    131  H   GLY E   9      49.803  26.224  56.610  1.00  8.45           H  
ATOM    132  HA2 GLY E   9      48.857  23.927  57.912  1.00  7.46           H  
ATOM    133  HA3 GLY E   9      49.491  24.978  59.201  1.00  7.46           H  
ATOM    134  N   VAL E  10      51.042  22.965  57.477  1.00  7.14           N  
ATOM    135  CA  VAL E  10      52.328  22.347  57.140  1.00  7.49           C  
ATOM    136  C   VAL E  10      52.630  22.353  55.640  1.00  7.44           C  
ATOM    137  O   VAL E  10      53.755  22.090  55.248  1.00  8.29           O  
ATOM    138  CB  VAL E  10      52.451  20.874  57.690  1.00  7.19           C  
ATOM    139  CG1 VAL E  10      52.331  20.869  59.252  1.00  9.09           C  
ATOM    140  CG2 VAL E  10      51.418  19.931  57.065  1.00  9.12           C  
ATOM    141  H   VAL E  10      50.197  22.414  57.418  1.00  7.14           H  
ATOM    142  HA  VAL E  10      53.070  22.974  57.635  1.00  7.49           H  
ATOM    143  HB  VAL E  10      53.434  20.500  57.405  1.00  7.19           H  
ATOM    144 HG11 VAL E  10      53.103  21.509  59.678  1.00  9.09           H  
ATOM    145 HG12 VAL E  10      51.349  21.242  59.542  1.00  9.09           H  
ATOM    146 HG13 VAL E  10      52.457  19.852  59.623  1.00  9.09           H  
ATOM    147 HG21 VAL E  10      50.414  20.268  57.325  1.00  9.12           H  
ATOM    148 HG22 VAL E  10      51.533  19.933  55.981  1.00  9.12           H  
ATOM    149 HG23 VAL E  10      51.572  18.921  57.444  1.00  9.12           H  
ATOM    150  N   GLY E  11      51.633  22.636  54.797  1.00  7.42           N  
ATOM    151  CA  GLY E  11      51.855  22.619  53.340  1.00  7.73           C  
ATOM    152  C   GLY E  11      52.995  23.528  52.912  1.00  8.36           C  
ATOM    153  O   GLY E  11      53.697  23.241  51.940  1.00  8.57           O  
ATOM    154  H   GLY E  11      50.719  22.864  55.161  1.00  7.42           H  
ATOM    155  HA2 GLY E  11      50.942  22.947  52.844  1.00  7.73           H  
ATOM    156  HA3 GLY E  11      52.088  21.599  53.034  1.00  7.73           H  
ATOM    157  N   GLY E  12      53.157  24.634  53.635  1.00  7.99           N  
ATOM    158  CA  GLY E  12      54.169  25.656  53.350  1.00  8.51           C  
ATOM    159  C   GLY E  12      55.588  25.113  53.424  1.00  8.26           C  
ATOM    160  O   GLY E  12      56.526  25.724  52.879  1.00  8.36           O  
ATOM    161  H   GLY E  12      52.547  24.778  54.427  1.00  7.99           H  
ATOM    162  HA2 GLY E  12      54.065  26.462  54.077  1.00  8.51           H  
ATOM    163  HA3 GLY E  12      53.997  26.047  52.347  1.00  8.51           H  
ATOM    164  N   PHE E  13      55.723  23.938  54.037  1.00  8.21           N  
ATOM    165  CA  PHE E  13      57.011  23.225  54.080  1.00  7.57           C  
ATOM    166  C   PHE E  13      57.505  22.844  52.675  1.00  7.65           C  
ATOM    167  O   PHE E  13      58.704  22.707  52.464  1.00  5.92           O  
ATOM    168  CB  PHE E  13      56.933  21.971  54.966  1.00  7.65           C  
ATOM    169  CG  PHE E  13      56.760  22.268  56.451  1.00  8.74           C  
ATOM    170  CD1 PHE E  13      56.211  21.311  57.296  1.00 11.76           C  
ATOM    171  CD2 PHE E  13      57.119  23.499  56.985  1.00  8.26           C  
ATOM    172  CE1 PHE E  13      56.051  21.565  58.690  1.00 12.09           C  
ATOM    173  CE2 PHE E  13      56.949  23.773  58.360  1.00  9.18           C  
ATOM    174  CZ  PHE E  13      56.411  22.813  59.202  1.00  9.89           C  
ATOM    175  H   PHE E  13      54.918  23.524  54.486  1.00  8.21           H  
ATOM    176  HA  PHE E  13      57.731  23.916  54.518  1.00  7.57           H  
ATOM    177  HB2 PHE E  13      57.854  21.402  54.836  1.00  7.65           H  
ATOM    178  HB3 PHE E  13      56.085  21.371  54.636  1.00  7.65           H  
ATOM    179  HD1 PHE E  13      55.900  20.359  56.890  1.00 11.76           H  
ATOM    180  HD2 PHE E  13      57.534  24.258  56.339  1.00  8.26           H  
ATOM    181  HE1 PHE E  13      55.656  20.801  59.342  1.00 12.09           H  
ATOM    182  HE2 PHE E  13      57.239  24.735  58.757  1.00  9.18           H  
ATOM    183  HZ  PHE E  13      56.271  23.029  60.251  1.00  9.89           H  
ATOM    184  N   SER E  14      56.601  22.707  51.702  1.00  6.72           N  
ATOM    185  CA  SER E  14      57.089  22.460  50.344  1.00  8.29           C  
ATOM    186  C   SER E  14      57.801  23.683  49.780  1.00  8.92           C  
ATOM    187  O   SER E  14      58.747  23.530  48.997  1.00  9.70           O  
ATOM    188  CB  SER E  14      55.976  21.984  49.397  1.00  8.24           C  
ATOM    189  OG  SER E  14      55.037  23.010  49.182  1.00  7.81           O  
ATOM    190  H   SER E  14      55.612  22.772  51.897  1.00  6.72           H  
ATOM    191  HA  SER E  14      57.813  21.648  50.416  1.00  8.29           H  
ATOM    192  HB2 SER E  14      55.473  21.124  49.839  1.00  8.24           H  
ATOM    193  HB3 SER E  14      56.417  21.696  48.443  1.00  8.24           H  
ATOM    194  HG  SER E  14      54.184  22.692  49.487  1.00  7.81           H  
ATOM    195  N   VAL E  15      57.359  24.887  50.173  1.00  7.01           N  
ATOM    196  CA  VAL E  15      58.023  26.135  49.779  1.00  8.29           C  
ATOM    197  C   VAL E  15      59.310  26.339  50.601  1.00  8.65           C  
ATOM    198  O   VAL E  15      60.362  26.651  50.044  1.00  9.42           O  
ATOM    199  CB  VAL E  15      57.077  27.363  49.940  1.00  7.35           C  
ATOM    200  CG1 VAL E  15      57.810  28.674  49.596  1.00  8.12           C  
ATOM    201  CG2 VAL E  15      55.819  27.178  49.030  1.00  6.63           C  
ATOM    202  H   VAL E  15      56.540  24.936  50.761  1.00  7.01           H  
ATOM    203  HA  VAL E  15      58.284  26.053  48.724  1.00  8.29           H  
ATOM    204  HB  VAL E  15      56.758  27.427  50.980  1.00  7.35           H  
ATOM    205 HG11 VAL E  15      58.673  28.790  50.251  1.00  8.12           H  
ATOM    206 HG12 VAL E  15      58.143  28.643  48.559  1.00  8.12           H  
ATOM    207 HG13 VAL E  15      57.132  29.516  49.735  1.00  8.12           H  
ATOM    208 HG21 VAL E  15      56.131  27.114  47.988  1.00  6.63           H  
ATOM    209 HG22 VAL E  15      55.299  26.262  49.311  1.00  6.63           H  
ATOM    210 HG23 VAL E  15      55.150  28.029  49.157  1.00  6.63           H  
ATOM    211  N   LEU E  16      59.204  26.152  51.914  1.00  9.03           N  
ATOM    212  CA  LEU E  16      60.384  26.143  52.805  1.00  9.82           C  
ATOM    213  C   LEU E  16      61.518  25.223  52.276  1.00 10.58           C  
ATOM    214  O   LEU E  16      62.679  25.622  52.271  1.00 10.64           O  
ATOM    215  CB  LEU E  16      59.978  25.718  54.217  1.00  9.57           C  
ATOM    216  CG  LEU E  16      61.095  25.792  55.285  1.00  9.66           C  
ATOM    217  CD1 LEU E  16      61.619  27.254  55.395  1.00  9.59           C  
ATOM    218  CD2 LEU E  16      60.581  25.261  56.615  1.00 10.40           C  
ATOM    219  H   LEU E  16      58.288  26.012  52.315  1.00  9.03           H  
ATOM    220  HA  LEU E  16      60.776  27.160  52.829  1.00  9.82           H  
ATOM    221  HB2 LEU E  16      59.628  24.687  54.169  1.00  9.57           H  
ATOM    222  HB3 LEU E  16      59.162  26.364  54.540  1.00  9.57           H  
ATOM    223  HG  LEU E  16      61.934  25.163  54.990  1.00  9.66           H  
ATOM    224 HD11 LEU E  16      62.012  27.573  54.429  1.00  9.59           H  
ATOM    225 HD12 LEU E  16      60.801  27.912  55.690  1.00  9.59           H  
ATOM    226 HD13 LEU E  16      62.411  27.301  56.143  1.00  9.59           H  
ATOM    227 HD21 LEU E  16      59.737  25.866  56.946  1.00 10.40           H  
ATOM    228 HD22 LEU E  16      60.261  24.226  56.494  1.00 10.40           H  
ATOM    229 HD23 LEU E  16      61.377  25.310  57.358  1.00 10.40           H  
ATOM    230  N   LYS E  17      61.176  24.023  51.811  1.00 10.74           N  
ATOM    231  CA  LYS E  17      62.171  23.119  51.218  1.00 12.24           C  
ATOM    232  C   LYS E  17      62.954  23.809  50.074  1.00 12.46           C  
ATOM    233  O   LYS E  17      64.211  23.742  50.029  1.00 11.57           O  
ATOM    234  CB  LYS E  17      61.516  21.819  50.722  1.00 12.00           C  
ATOM    235  CG  LYS E  17      62.501  20.711  50.385  1.00 13.51           C  
ATOM    236  CD  LYS E  17      61.815  19.533  49.699  1.00 14.53           C  
ATOM    237  CE  LYS E  17      62.853  18.492  49.195  1.00 15.67           C  
ATOM    238  NZ  LYS E  17      62.117  17.292  48.700  1.00 21.52           N1+
ATOM    239  H   LYS E  17      60.212  23.728  51.867  1.00 10.74           H  
ATOM    240  HA  LYS E  17      62.883  22.862  52.002  1.00 12.24           H  
ATOM    241  HB2 LYS E  17      60.940  22.048  49.826  1.00 12.00           H  
ATOM    242  HB3 LYS E  17      60.847  21.455  51.501  1.00 12.00           H  
ATOM    243  HG2 LYS E  17      62.967  20.361  51.306  1.00 13.51           H  
ATOM    244  HG3 LYS E  17      63.267  21.110  49.720  1.00 13.51           H  
ATOM    245  HD2 LYS E  17      61.241  19.902  48.849  1.00 14.53           H  
ATOM    246  HD3 LYS E  17      61.144  19.050  50.409  1.00 14.53           H  
ATOM    247  HE2 LYS E  17      63.514  18.206  50.013  1.00 15.67           H  
ATOM    248  HE3 LYS E  17      63.442  18.922  48.385  1.00 15.67           H  
ATOM    249  HZ1 LYS E  17      61.573  16.896  49.453  1.00 21.52           H  
ATOM    250  HZ2 LYS E  17      61.502  17.562  47.946  1.00 21.52           H  
ATOM    251  HZ3 LYS E  17      62.778  16.606  48.366  1.00 21.52           H  
ATOM    252  N   SER E  18      62.225  24.467  49.169  1.00 10.70           N  
ATOM    253  CA  SER E  18      62.863  25.193  48.082  1.00 12.02           C  
ATOM    254  C   SER E  18      63.749  26.331  48.614  1.00 11.92           C  
ATOM    255  O   SER E  18      64.893  26.501  48.157  1.00 12.32           O  
ATOM    256  CB  SER E  18      61.847  25.703  47.072  1.00 11.34           C  
ATOM    257  OG  SER E  18      61.084  24.610  46.578  1.00 14.08           O  
ATOM    258  H   SER E  18      61.218  24.460  49.240  1.00 10.70           H  
ATOM    259  HA  SER E  18      63.510  24.489  47.558  1.00 12.02           H  
ATOM    260  HB2 SER E  18      62.367  26.187  46.245  1.00 11.34           H  
ATOM    261  HB3 SER E  18      61.184  26.421  47.554  1.00 11.34           H  
ATOM    262  HG  SER E  18      61.217  24.569  45.628  1.00 14.08           H  
ATOM    263  N   LEU E  19      63.256  27.060  49.612  1.00 11.69           N  
ATOM    264  CA  LEU E  19      64.002  28.193  50.156  1.00 13.11           C  
ATOM    265  C   LEU E  19      65.315  27.767  50.818  1.00 13.82           C  
ATOM    266  O   LEU E  19      66.341  28.451  50.667  1.00 14.98           O  
ATOM    267  CB  LEU E  19      63.148  28.994  51.146  1.00 12.21           C  
ATOM    268  CG  LEU E  19      61.851  29.644  50.636  1.00 12.73           C  
ATOM    269  CD1 LEU E  19      61.118  30.291  51.797  1.00 13.12           C  
ATOM    270  CD2 LEU E  19      62.094  30.665  49.526  1.00  8.99           C  
ATOM    271  H   LEU E  19      62.353  26.827  49.999  1.00 11.69           H  
ATOM    272  HA  LEU E  19      64.254  28.831  49.309  1.00 13.11           H  
ATOM    273  HB2 LEU E  19      63.776  29.794  51.539  1.00 12.21           H  
ATOM    274  HB3 LEU E  19      62.873  28.317  51.955  1.00 12.21           H  
ATOM    275  HG  LEU E  19      61.240  28.853  50.201  1.00 12.73           H  
ATOM    276 HD11 LEU E  19      60.909  29.540  52.559  1.00 13.12           H  
ATOM    277 HD12 LEU E  19      61.738  31.079  52.224  1.00 13.12           H  
ATOM    278 HD13 LEU E  19      60.180  30.718  51.442  1.00 13.12           H  
ATOM    279 HD21 LEU E  19      62.704  31.482  49.911  1.00  8.99           H  
ATOM    280 HD22 LEU E  19      62.612  30.184  48.697  1.00  8.99           H  
ATOM    281 HD23 LEU E  19      61.139  31.058  49.178  1.00  8.99           H  
ATOM    282  N   LEU E  20      65.277  26.653  51.541  1.00 14.68           N  
ATOM    283  CA  LEU E  20      66.452  26.118  52.253  1.00 15.36           C  
ATOM    284  C   LEU E  20      67.481  25.547  51.270  1.00 16.26           C  
ATOM    285  O   LEU E  20      68.684  25.742  51.439  1.00 15.98           O  
ATOM    286  CB  LEU E  20      66.029  25.045  53.263  1.00 15.48           C  
ATOM    287  CG  LEU E  20      65.111  25.519  54.405  1.00 14.28           C  
ATOM    288  CD1 LEU E  20      64.654  24.323  55.236  1.00 15.28           C  
ATOM    289  CD2 LEU E  20      65.799  26.597  55.285  1.00 14.29           C  
ATOM    290  H   LEU E  20      64.404  26.150  51.606  1.00 14.68           H  
ATOM    291  HA  LEU E  20      66.919  26.942  52.793  1.00 15.36           H  
ATOM    292  HB2 LEU E  20      66.933  24.633  53.711  1.00 15.48           H  
ATOM    293  HB3 LEU E  20      65.505  24.261  52.717  1.00 15.48           H  
ATOM    294  HG  LEU E  20      64.232  25.991  53.966  1.00 14.28           H  
ATOM    295 HD11 LEU E  20      64.132  23.613  54.594  1.00 15.28           H  
ATOM    296 HD12 LEU E  20      65.522  23.839  55.684  1.00 15.28           H  
ATOM    297 HD13 LEU E  20      63.982  24.663  56.023  1.00 15.28           H  
ATOM    298 HD21 LEU E  20      66.689  26.173  55.750  1.00 14.29           H  
ATOM    299 HD22 LEU E  20      66.083  27.446  54.664  1.00 14.29           H  
ATOM    300 HD23 LEU E  20      65.108  26.929  56.060  1.00 14.29           H  
ATOM    301  N   LYS E  21      67.002  24.860  50.237  1.00 16.76           N  
ATOM    302  CA  LYS E  21      67.876  24.407  49.154  1.00 18.28           C  
ATOM    303  C   LYS E  21      68.647  25.568  48.523  1.00 18.05           C  
ATOM    304  O   LYS E  21      69.863  25.466  48.312  1.00 18.37           O  
ATOM    305  CB  LYS E  21      67.070  23.630  48.095  1.00 18.44           C  
ATOM    306  CG  LYS E  21      67.897  23.002  46.945  1.00 22.95           C  
ATOM    307  CD  LYS E  21      69.136  22.233  47.438  1.00 27.82           C  
ATOM    308  CE  LYS E  21      68.804  20.954  48.232  1.00 30.52           C  
ATOM    309  NZ  LYS E  21      69.997  20.378  48.935  1.00 29.30           N1+
ATOM    310  H   LYS E  21      66.016  24.647  50.199  1.00 16.76           H  
ATOM    311  HA  LYS E  21      68.614  23.731  49.585  1.00 18.28           H  
ATOM    312  HB2 LYS E  21      66.350  24.318  47.652  1.00 18.44           H  
ATOM    313  HB3 LYS E  21      66.539  22.825  48.603  1.00 18.44           H  
ATOM    314  HG2 LYS E  21      68.227  23.800  46.280  1.00 22.95           H  
ATOM    315  HG3 LYS E  21      67.257  22.312  46.395  1.00 22.95           H  
ATOM    316  HD2 LYS E  21      69.717  22.895  48.081  1.00 27.82           H  
ATOM    317  HD3 LYS E  21      69.733  21.953  46.570  1.00 27.82           H  
ATOM    318  HE2 LYS E  21      68.413  20.207  47.541  1.00 30.52           H  
ATOM    319  HE3 LYS E  21      68.044  21.194  48.976  1.00 30.52           H  
ATOM    320  HZ1 LYS E  21      70.710  20.151  48.257  1.00 29.30           H  
ATOM    321  HZ2 LYS E  21      70.360  21.054  49.592  1.00 29.30           H  
ATOM    322  HZ3 LYS E  21      69.724  19.541  49.430  1.00 29.30           H  
ATOM    323  N   ALA E  22      67.950  26.666  48.234  1.00 18.23           N  
ATOM    324  CA  ALA E  22      68.547  27.834  47.596  1.00 18.39           C  
ATOM    325  C   ALA E  22      69.471  28.609  48.543  1.00 19.26           C  
ATOM    326  O   ALA E  22      70.273  29.443  48.086  1.00 19.00           O  
ATOM    327  CB  ALA E  22      67.471  28.738  47.074  1.00 18.64           C  
ATOM    328  H   ALA E  22      66.967  26.691  48.466  1.00 18.23           H  
ATOM    329  HA  ALA E  22      69.160  27.474  46.770  1.00 18.39           H  
ATOM    330  HB1 ALA E  22      66.844  28.188  46.372  1.00 18.64           H  
ATOM    331  HB2 ALA E  22      66.861  29.094  47.904  1.00 18.64           H  
ATOM    332  HB3 ALA E  22      67.926  29.588  46.566  1.00 18.64           H  
ATOM    333  N   ARG E  23      69.334  28.352  49.848  1.00 19.07           N  
ATOM    334  CA  ARG E  23      70.153  29.005  50.880  1.00 20.29           C  
ATOM    335  C   ARG E  23      70.067  30.521  50.814  1.00 19.86           C  
ATOM    336  O   ARG E  23      71.071  31.208  51.004  1.00 20.46           O  
ATOM    337  CB  ARG E  23      71.610  28.555  50.760  1.00 20.10           C  
ATOM    338  CG  ARG E  23      71.821  27.071  51.000  1.00 24.87           C  
ATOM    339  CD  ARG E  23      73.293  26.720  50.864  1.00 32.14           C  
ATOM    340  NE  ARG E  23      73.718  25.810  51.918  1.00 37.74           N  
ATOM    341  CZ  ARG E  23      74.025  24.528  51.735  1.00 40.98           C  
ATOM    342  NH1 ARG E  23      73.967  23.990  50.523  1.00 42.53           N1+
ATOM    343  NH2 ARG E  23      74.400  23.785  52.770  1.00 43.15           N1+
ATOM    344  H   ARG E  23      68.638  27.680  50.137  1.00 19.07           H  
ATOM    345  HA  ARG E  23      69.755  28.700  51.848  1.00 20.29           H  
ATOM    346  HB2 ARG E  23      72.200  29.108  51.491  1.00 20.10           H  
ATOM    347  HB3 ARG E  23      71.960  28.793  49.756  1.00 20.10           H  
ATOM    348  HG2 ARG E  23      71.247  26.503  50.268  1.00 24.87           H  
ATOM    349  HG3 ARG E  23      71.482  26.817  52.004  1.00 24.87           H  
ATOM    350  HD2 ARG E  23      73.883  27.634  50.925  1.00 32.14           H  
ATOM    351  HD3 ARG E  23      73.457  26.245  49.897  1.00 32.14           H  
ATOM    352  HE  ARG E  23      73.785  26.178  52.856  1.00 37.74           H  
ATOM    353 HH11 ARG E  23      73.682  24.552  49.734  1.00 42.53           H  
ATOM    354 HH12 ARG E  23      74.208  23.018  50.390  1.00 42.53           H  
ATOM    355 HH21 ARG E  23      74.640  22.813  52.634  1.00 43.15           H  
ATOM    356 HH22 ARG E  23      74.445  24.191  53.693  1.00 43.15           H  
ATOM    357  N   LEU E  24      68.874  31.041  50.532  1.00 20.02           N  
ATOM    358  CA  LEU E  24      68.710  32.473  50.262  1.00 19.44           C  
ATOM    359  C   LEU E  24      68.764  33.337  51.513  1.00 19.34           C  
ATOM    360  O   LEU E  24      69.239  34.470  51.449  1.00 18.98           O  
ATOM    361  CB  LEU E  24      67.386  32.755  49.530  1.00 20.26           C  
ATOM    362  CG  LEU E  24      67.133  32.150  48.144  1.00 21.42           C  
ATOM    363  CD1 LEU E  24      65.784  32.612  47.607  1.00 22.31           C  
ATOM    364  CD2 LEU E  24      68.240  32.513  47.170  1.00 22.98           C  
ATOM    365  H   LEU E  24      68.065  30.437  50.503  1.00 20.02           H  
ATOM    366  HA  LEU E  24      69.558  32.741  49.631  1.00 19.44           H  
ATOM    367  HB2 LEU E  24      67.312  33.837  49.420  1.00 20.26           H  
ATOM    368  HB3 LEU E  24      66.586  32.400  50.179  1.00 20.26           H  
ATOM    369  HG  LEU E  24      67.123  31.065  48.248  1.00 21.42           H  
ATOM    370 HD11 LEU E  24      64.997  32.318  48.301  1.00 22.31           H  
ATOM    371 HD12 LEU E  24      65.788  33.697  47.501  1.00 22.31           H  
ATOM    372 HD13 LEU E  24      65.603  32.152  46.636  1.00 22.31           H  
ATOM    373 HD21 LEU E  24      68.274  33.595  47.046  1.00 22.98           H  
ATOM    374 HD22 LEU E  24      69.196  32.162  47.559  1.00 22.98           H  
ATOM    375 HD23 LEU E  24      68.045  32.043  46.206  1.00 22.98           H  
ATOM    376  N   PHE E  25      68.263  32.809  52.632  1.00 18.19           N  
ATOM    377  CA  PHE E  25      68.019  33.614  53.844  1.00 17.89           C  
ATOM    378  C   PHE E  25      68.755  33.119  55.091  1.00 17.61           C  
ATOM    379  O   PHE E  25      68.859  31.914  55.315  1.00 17.10           O  
ATOM    380  CB  PHE E  25      66.511  33.672  54.112  1.00 17.62           C  
ATOM    381  CG  PHE E  25      65.717  34.218  52.959  1.00 18.04           C  
ATOM    382  CD1 PHE E  25      64.869  33.385  52.224  1.00 19.34           C  
ATOM    383  CD2 PHE E  25      65.835  35.560  52.588  1.00 18.40           C  
ATOM    384  CE1 PHE E  25      64.133  33.888  51.149  1.00 18.56           C  
ATOM    385  CE2 PHE E  25      65.111  36.076  51.516  1.00 19.65           C  
ATOM    386  CZ  PHE E  25      64.255  35.238  50.792  1.00 19.60           C  
ATOM    387  H   PHE E  25      68.043  31.823  52.650  1.00 18.19           H  
ATOM    388  HA  PHE E  25      68.422  34.607  53.643  1.00 17.89           H  
ATOM    389  HB2 PHE E  25      66.339  34.308  54.981  1.00 17.62           H  
ATOM    390  HB3 PHE E  25      66.160  32.663  54.325  1.00 17.62           H  
ATOM    391  HD1 PHE E  25      64.782  32.342  52.490  1.00 19.34           H  
ATOM    392  HD2 PHE E  25      66.499  36.208  53.142  1.00 18.40           H  
ATOM    393  HE1 PHE E  25      63.472  33.239  50.594  1.00 18.56           H  
ATOM    394  HE2 PHE E  25      65.209  37.117  51.245  1.00 19.65           H  
ATOM    395  HZ  PHE E  25      63.690  35.631  49.960  1.00 19.60           H  
ATOM    396  N   ASP E  26      69.246  34.054  55.912  1.00 17.47           N  
ATOM    397  CA  ASP E  26      69.938  33.707  57.161  1.00 17.92           C  
ATOM    398  C   ASP E  26      68.960  33.227  58.241  1.00 16.54           C  
ATOM    399  O   ASP E  26      69.275  32.359  59.055  1.00 15.31           O  
ATOM    400  CB  ASP E  26      70.686  34.925  57.703  1.00 19.08           C  
ATOM    401  CG  ASP E  26      71.977  35.204  56.956  1.00 22.69           C  
ATOM    402  OD1 ASP E  26      72.332  34.450  56.023  1.00 27.06           O  
ATOM    403  OD2 ASP E  26      72.646  36.194  57.322  1.00 28.84           O1-
ATOM    404  H   ASP E  26      69.138  35.028  55.666  1.00 17.47           H  
ATOM    405  HA  ASP E  26      70.632  32.900  56.927  1.00 17.92           H  
ATOM    406  HB2 ASP E  26      70.922  34.750  58.753  1.00 19.08           H  
ATOM    407  HB3 ASP E  26      70.039  35.798  57.617  1.00 19.08           H  
ATOM    408  N   GLU E  27      67.770  33.817  58.245  1.00 15.30           N  
ATOM    409  CA  GLU E  27      66.815  33.540  59.310  1.00 14.95           C  
ATOM    410  C   GLU E  27      65.404  33.558  58.760  1.00 12.86           C  
ATOM    411  O   GLU E  27      65.034  34.484  58.052  1.00 12.82           O  
ATOM    412  CB  GLU E  27      66.975  34.568  60.435  1.00 14.61           C  
ATOM    413  CG  GLU E  27      66.267  34.204  61.745  1.00 17.05           C  
ATOM    414  CD  GLU E  27      66.543  35.212  62.868  1.00 18.06           C  
ATOM    415  OE1 GLU E  27      65.882  35.118  63.928  1.00 22.01           O  
ATOM    416  OE2 GLU E  27      67.403  36.094  62.670  1.00 20.93           O1-
ATOM    417  H   GLU E  27      67.526  34.461  57.506  1.00 15.30           H  
ATOM    418  HA  GLU E  27      67.010  32.549  59.719  1.00 14.95           H  
ATOM    419  HB2 GLU E  27      66.573  35.519  60.085  1.00 14.61           H  
ATOM    420  HB3 GLU E  27      68.039  34.679  60.644  1.00 14.61           H  
ATOM    421  HG2 GLU E  27      66.612  33.221  62.066  1.00 17.05           H  
ATOM    422  HG3 GLU E  27      65.193  34.170  61.563  1.00 17.05           H  
ATOM    423  N   ILE E  28      64.640  32.516  59.092  1.00 11.67           N  
ATOM    424  CA  ILE E  28      63.291  32.324  58.597  1.00 10.41           C  
ATOM    425  C   ILE E  28      62.344  32.070  59.780  1.00 10.07           C  
ATOM    426  O   ILE E  28      62.571  31.161  60.573  1.00  8.76           O  
ATOM    427  CB  ILE E  28      63.211  31.106  57.622  1.00 11.54           C  
ATOM    428  CG1 ILE E  28      64.108  31.332  56.392  1.00  9.39           C  
ATOM    429  CG2 ILE E  28      61.724  30.820  57.165  1.00 10.16           C  
ATOM    430  CD1 ILE E  28      64.219  30.097  55.447  1.00 10.92           C  
ATOM    431  H   ILE E  28      65.022  31.824  59.721  1.00 11.67           H  
ATOM    432  HA  ILE E  28      62.999  33.225  58.057  1.00 10.41           H  
ATOM    433  HB  ILE E  28      63.570  30.232  58.166  1.00 11.54           H  
ATOM    434 HG12 ILE E  28      65.109  31.587  56.741  1.00  9.39           H  
ATOM    435 HG13 ILE E  28      63.700  32.165  55.820  1.00  9.39           H  
ATOM    436 HG21 ILE E  28      61.102  30.641  58.042  1.00 10.16           H  
ATOM    437 HG22 ILE E  28      61.340  31.681  56.617  1.00 10.16           H  
ATOM    438 HG23 ILE E  28      61.705  29.941  56.520  1.00 10.16           H  
ATOM    439 HD11 ILE E  28      64.626  29.251  56.001  1.00 10.92           H  
ATOM    440 HD12 ILE E  28      63.230  29.840  55.067  1.00 10.92           H  
ATOM    441 HD13 ILE E  28      64.878  30.336  54.613  1.00 10.92           H  
ATOM    442  N   ILE E  29      61.284  32.861  59.860  1.00  9.16           N  
ATOM    443  CA  ILE E  29      60.236  32.662  60.864  1.00  9.34           C  
ATOM    444  C   ILE E  29      59.029  32.029  60.155  1.00  8.63           C  
ATOM    445  O   ILE E  29      58.328  32.706  59.416  1.00  9.09           O  
ATOM    446  CB  ILE E  29      59.827  33.986  61.537  1.00  9.66           C  
ATOM    447  CG1 ILE E  29      61.059  34.772  62.044  1.00  9.08           C  
ATOM    448  CG2 ILE E  29      58.831  33.706  62.686  1.00 10.26           C  
ATOM    449  CD1 ILE E  29      61.918  33.959  63.030  1.00  7.01           C  
ATOM    450  H   ILE E  29      61.196  33.627  59.207  1.00  9.16           H  
ATOM    451  HA  ILE E  29      60.610  32.012  61.655  1.00  9.34           H  
ATOM    452  HB  ILE E  29      59.336  34.612  60.792  1.00  9.66           H  
ATOM    453 HG12 ILE E  29      60.714  35.676  62.546  1.00  9.08           H  
ATOM    454 HG13 ILE E  29      61.675  35.045  61.187  1.00  9.08           H  
ATOM    455 HG21 ILE E  29      57.955  33.191  62.290  1.00 10.26           H  
ATOM    456 HG22 ILE E  29      59.311  33.080  63.438  1.00 10.26           H  
ATOM    457 HG23 ILE E  29      58.525  34.649  63.139  1.00 10.26           H  
ATOM    458 HD11 ILE E  29      61.314  33.679  63.893  1.00  7.01           H  
ATOM    459 HD12 ILE E  29      62.285  33.059  62.536  1.00  7.01           H  
ATOM    460 HD13 ILE E  29      62.763  34.563  63.359  1.00  7.01           H  
ATOM    461  N   TYR E  30      58.816  30.736  60.381  1.00  8.69           N  
ATOM    462  CA  TYR E  30      57.686  30.025  59.780  1.00  8.02           C  
ATOM    463  C   TYR E  30      56.464  30.062  60.695  1.00  7.73           C  
ATOM    464  O   TYR E  30      56.551  29.721  61.866  1.00  7.34           O  
ATOM    465  CB  TYR E  30      58.055  28.561  59.508  1.00  8.11           C  
ATOM    466  CG  TYR E  30      56.997  27.831  58.723  1.00  8.12           C  
ATOM    467  CD1 TYR E  30      57.100  27.728  57.331  1.00  6.06           C  
ATOM    468  CD2 TYR E  30      55.897  27.242  59.363  1.00  7.81           C  
ATOM    469  CE1 TYR E  30      56.118  27.053  56.572  1.00  6.25           C  
ATOM    470  CE2 TYR E  30      54.897  26.549  58.600  1.00  7.47           C  
ATOM    471  CZ  TYR E  30      55.021  26.480  57.222  1.00  6.79           C  
ATOM    472  OH  TYR E  30      54.058  25.798  56.489  1.00  7.71           O  
ATOM    473  H   TYR E  30      59.450  30.231  60.983  1.00  8.69           H  
ATOM    474  HA  TYR E  30      57.447  30.526  58.842  1.00  8.02           H  
ATOM    475  HB2 TYR E  30      58.194  28.053  60.462  1.00  8.11           H  
ATOM    476  HB3 TYR E  30      58.987  28.535  58.944  1.00  8.11           H  
ATOM    477  HD1 TYR E  30      57.946  28.173  56.828  1.00  6.06           H  
ATOM    478  HD2 TYR E  30      55.801  27.310  60.437  1.00  7.81           H  
ATOM    479  HE1 TYR E  30      56.214  26.980  55.499  1.00  6.25           H  
ATOM    480  HE2 TYR E  30      54.056  26.086  59.096  1.00  7.47           H  
ATOM    481  HH  TYR E  30      53.351  25.410  57.010  1.00  7.71           H  
ATOM    482  N   TYR E  31      55.330  30.482  60.150  1.00  7.48           N  
ATOM    483  CA  TYR E  31      54.093  30.449  60.913  1.00  8.66           C  
ATOM    484  C   TYR E  31      53.037  29.693  60.119  1.00  7.97           C  
ATOM    485  O   TYR E  31      52.664  30.132  59.018  1.00  8.48           O  
ATOM    486  CB  TYR E  31      53.598  31.858  61.199  1.00  8.74           C  
ATOM    487  CG  TYR E  31      52.221  31.929  61.860  1.00 10.61           C  
ATOM    488  CD1 TYR E  31      52.025  31.429  63.164  1.00 11.20           C  
ATOM    489  CD2 TYR E  31      51.127  32.517  61.198  1.00 10.14           C  
ATOM    490  CE1 TYR E  31      50.798  31.508  63.795  1.00 11.38           C  
ATOM    491  CE2 TYR E  31      49.866  32.603  61.837  1.00 12.91           C  
ATOM    492  CZ  TYR E  31      49.711  32.070  63.131  1.00 11.73           C  
ATOM    493  OH  TYR E  31      48.479  32.135  63.790  1.00 11.71           O  
ATOM    494  H   TYR E  31      55.326  30.826  59.201  1.00  7.48           H  
ATOM    495  HA  TYR E  31      54.279  29.948  61.863  1.00  8.66           H  
ATOM    496  HB2 TYR E  31      53.549  32.399  60.254  1.00  8.74           H  
ATOM    497  HB3 TYR E  31      54.317  32.343  61.859  1.00  8.74           H  
ATOM    498  HD1 TYR E  31      52.855  30.973  63.683  1.00 11.20           H  
ATOM    499  HD2 TYR E  31      51.250  32.905  60.197  1.00 10.14           H  
ATOM    500  HE1 TYR E  31      50.683  31.134  64.802  1.00 11.38           H  
ATOM    501  HE2 TYR E  31      49.032  33.073  61.337  1.00 12.91           H  
ATOM    502  HH  TYR E  31      47.776  32.561  63.295  1.00 11.71           H  
ATOM    503  N   GLY E  32      52.575  28.575  60.674  1.00  7.15           N  
ATOM    504  CA  GLY E  32      51.449  27.814  60.095  1.00  6.26           C  
ATOM    505  C   GLY E  32      50.208  27.930  60.954  1.00  6.50           C  
ATOM    506  O   GLY E  32      50.237  27.595  62.155  1.00  5.84           O  
ATOM    507  H   GLY E  32      53.009  28.235  61.520  1.00  7.15           H  
ATOM    508  HA2 GLY E  32      51.732  26.764  60.019  1.00  6.26           H  
ATOM    509  HA3 GLY E  32      51.231  28.204  59.101  1.00  6.26           H  
ATOM    510  N   ASP E  33      49.110  28.405  60.350  1.00  6.37           N  
ATOM    511  CA  ASP E  33      47.853  28.612  61.090  1.00  7.56           C  
ATOM    512  C   ASP E  33      47.085  27.272  61.227  1.00  7.02           C  
ATOM    513  O   ASP E  33      45.884  27.138  60.862  1.00  7.98           O  
ATOM    514  CB  ASP E  33      47.028  29.721  60.404  1.00  7.64           C  
ATOM    515  CG  ASP E  33      45.785  30.142  61.203  1.00  9.73           C  
ATOM    516  OD1 ASP E  33      45.702  29.884  62.435  1.00  8.63           O  
ATOM    517  OD2 ASP E  33      44.874  30.698  60.542  1.00 10.21           O1-
ATOM    518  H   ASP E  33      49.145  28.626  59.365  1.00  6.37           H  
ATOM    519  HA  ASP E  33      48.062  28.950  62.105  1.00  7.56           H  
ATOM    520  HB2 ASP E  33      46.705  29.357  59.429  1.00  7.64           H  
ATOM    521  HB3 ASP E  33      47.666  30.595  60.273  1.00  7.64           H  
ATOM    522  N   SER E  34      47.783  26.296  61.799  1.00  6.50           N  
ATOM    523  CA  SER E  34      47.329  24.909  61.886  1.00  6.94           C  
ATOM    524  C   SER E  34      46.035  24.695  62.692  1.00  6.75           C  
ATOM    525  O   SER E  34      45.375  23.685  62.524  1.00  6.83           O  
ATOM    526  CB  SER E  34      48.466  24.018  62.406  1.00  6.49           C  
ATOM    527  OG  SER E  34      48.880  24.430  63.691  1.00  8.08           O  
ATOM    528  H   SER E  34      48.682  26.527  62.198  1.00  6.50           H  
ATOM    529  HA  SER E  34      47.062  24.619  60.870  1.00  6.94           H  
ATOM    530  HB2 SER E  34      49.311  24.082  61.721  1.00  6.49           H  
ATOM    531  HB3 SER E  34      48.117  22.987  62.457  1.00  6.49           H  
ATOM    532  HG  SER E  34      49.590  23.847  63.968  1.00  8.08           H  
ATOM    533  N   ALA E  35      45.661  25.656  63.522  1.00  6.42           N  
ATOM    534  CA  ALA E  35      44.362  25.599  64.231  1.00  7.04           C  
ATOM    535  C   ALA E  35      43.195  25.798  63.266  1.00  6.55           C  
ATOM    536  O   ALA E  35      42.099  25.353  63.558  1.00  7.06           O  
ATOM    537  CB  ALA E  35      44.311  26.694  65.338  1.00  7.16           C  
ATOM    538  H   ALA E  35      46.274  26.444  63.675  1.00  6.42           H  
ATOM    539  HA  ALA E  35      44.271  24.612  64.684  1.00  7.04           H  
ATOM    540  HB1 ALA E  35      45.132  26.542  66.038  1.00  7.16           H  
ATOM    541  HB2 ALA E  35      44.402  27.679  64.880  1.00  7.16           H  
ATOM    542  HB3 ALA E  35      43.362  26.628  65.871  1.00  7.16           H  
ATOM    543  N   ARG E  36      43.424  26.486  62.136  1.00  6.06           N  
ATOM    544  CA  ARG E  36      42.317  26.925  61.245  1.00  6.74           C  
ATOM    545  C   ARG E  36      42.348  26.350  59.822  1.00  7.83           C  
ATOM    546  O   ARG E  36      41.407  26.545  59.019  1.00  8.43           O  
ATOM    547  CB  ARG E  36      42.215  28.451  61.240  1.00  5.98           C  
ATOM    548  CG  ARG E  36      42.067  28.997  62.654  1.00  7.97           C  
ATOM    549  CD  ARG E  36      41.646  30.463  62.678  1.00  8.17           C  
ATOM    550  NE  ARG E  36      42.681  31.365  62.120  1.00  9.34           N  
ATOM    551  CZ  ARG E  36      42.672  32.688  62.290  1.00 10.13           C  
ATOM    552  NH1 ARG E  36      41.684  33.265  62.968  1.00 10.26           N1+
ATOM    553  NH2 ARG E  36      43.632  33.440  61.781  1.00 10.54           N1+
ATOM    554  H   ARG E  36      44.376  26.712  61.884  1.00  6.06           H  
ATOM    555  HA  ARG E  36      41.411  26.499  61.675  1.00  6.74           H  
ATOM    556  HB2 ARG E  36      41.347  28.748  60.652  1.00  5.98           H  
ATOM    557  HB3 ARG E  36      43.117  28.866  60.791  1.00  5.98           H  
ATOM    558  HG2 ARG E  36      43.024  28.901  63.167  1.00  7.97           H  
ATOM    559  HG3 ARG E  36      41.313  28.409  63.178  1.00  7.97           H  
ATOM    560  HD2 ARG E  36      41.451  30.753  63.710  1.00  8.17           H  
ATOM    561  HD3 ARG E  36      40.734  30.573  62.091  1.00  8.17           H  
ATOM    562  HE  ARG E  36      43.433  30.957  61.583  1.00  9.34           H  
ATOM    563 HH11 ARG E  36      41.673  34.268  63.089  1.00 10.26           H  
ATOM    564 HH12 ARG E  36      40.945  32.701  63.362  1.00 10.26           H  
ATOM    565 HH21 ARG E  36      44.387  33.013  61.264  1.00 10.54           H  
ATOM    566 HH22 ARG E  36      43.610  34.442  61.909  1.00 10.54           H  
ATOM    567  N   VAL E  37      43.402  25.602  59.536  1.00  7.36           N  
ATOM    568  CA  VAL E  37      43.553  24.872  58.269  1.00  7.65           C  
ATOM    569  C   VAL E  37      42.362  23.903  58.082  1.00  7.29           C  
ATOM    570  O   VAL E  37      41.936  23.262  59.057  1.00  7.01           O  
ATOM    571  CB  VAL E  37      44.940  24.138  58.244  1.00  7.40           C  
ATOM    572  CG1 VAL E  37      45.018  22.940  59.257  1.00  7.47           C  
ATOM    573  CG2 VAL E  37      45.310  23.662  56.845  1.00  8.25           C  
ATOM    574  H   VAL E  37      44.139  25.529  60.223  1.00  7.36           H  
ATOM    575  HA  VAL E  37      43.540  25.565  57.428  1.00  7.65           H  
ATOM    576  HB  VAL E  37      45.667  24.885  58.561  1.00  7.40           H  
ATOM    577 HG11 VAL E  37      44.784  23.297  60.260  1.00  7.47           H  
ATOM    578 HG12 VAL E  37      44.300  22.172  58.968  1.00  7.47           H  
ATOM    579 HG13 VAL E  37      46.024  22.520  59.246  1.00  7.47           H  
ATOM    580 HG21 VAL E  37      44.591  22.913  56.514  1.00  8.25           H  
ATOM    581 HG22 VAL E  37      45.296  24.508  56.158  1.00  8.25           H  
ATOM    582 HG23 VAL E  37      46.308  23.224  56.862  1.00  8.25           H  
ATOM    583  N   PRO E  38      41.838  23.764  56.843  1.00  7.71           N  
ATOM    584  CA  PRO E  38      42.253  24.339  55.562  1.00  7.74           C  
ATOM    585  C   PRO E  38      41.678  25.738  55.308  1.00  8.00           C  
ATOM    586  O   PRO E  38      40.665  26.128  55.910  1.00  8.32           O  
ATOM    587  CB  PRO E  38      41.719  23.319  54.548  1.00  7.98           C  
ATOM    588  CG  PRO E  38      40.394  22.893  55.162  1.00  7.23           C  
ATOM    589  CD  PRO E  38      40.647  22.898  56.678  1.00  7.22           C  
ATOM    590  HA  PRO E  38      43.331  24.495  55.510  1.00  7.74           H  
ATOM    591  HB2 PRO E  38      42.397  22.471  54.450  1.00  7.98           H  
ATOM    592  HB3 PRO E  38      41.569  23.779  53.571  1.00  7.98           H  
ATOM    593  HG2 PRO E  38      40.116  21.895  54.822  1.00  7.23           H  
ATOM    594  HG3 PRO E  38      39.605  23.599  54.902  1.00  7.23           H  
ATOM    595  HD2 PRO E  38      39.791  23.311  57.212  1.00  7.22           H  
ATOM    596  HD3 PRO E  38      40.849  21.890  57.040  1.00  7.22           H  
ATOM    597  N   TYR E  39      42.344  26.503  54.450  1.00  6.98           N  
ATOM    598  CA  TYR E  39      41.821  27.769  53.967  1.00  6.88           C  
ATOM    599  C   TYR E  39      41.042  27.499  52.662  1.00  8.04           C  
ATOM    600  O   TYR E  39      40.094  28.219  52.330  1.00  7.62           O  
ATOM    601  CB  TYR E  39      42.979  28.735  53.665  1.00  8.04           C  
ATOM    602  CG  TYR E  39      43.658  29.400  54.871  1.00  7.24           C  
ATOM    603  CD1 TYR E  39      43.355  29.019  56.186  1.00  6.38           C  
ATOM    604  CD2 TYR E  39      44.630  30.405  54.672  1.00  6.57           C  
ATOM    605  CE1 TYR E  39      43.997  29.627  57.295  1.00  4.56           C  
ATOM    606  CE2 TYR E  39      45.255  31.016  55.748  1.00  7.24           C  
ATOM    607  CZ  TYR E  39      44.913  30.634  57.054  1.00  7.44           C  
ATOM    608  OH  TYR E  39      45.526  31.245  58.101  1.00  8.82           O  
ATOM    609  H   TYR E  39      43.247  26.193  54.121  1.00  6.98           H  
ATOM    610  HA  TYR E  39      41.173  28.214  54.722  1.00  6.88           H  
ATOM    611  HB2 TYR E  39      42.589  29.528  53.027  1.00  8.04           H  
ATOM    612  HB3 TYR E  39      43.742  28.176  53.124  1.00  8.04           H  
ATOM    613  HD1 TYR E  39      42.619  28.248  56.358  1.00  6.38           H  
ATOM    614  HD2 TYR E  39      44.890  30.702  53.667  1.00  6.57           H  
ATOM    615  HE1 TYR E  39      43.776  29.311  58.304  1.00  4.56           H  
ATOM    616  HE2 TYR E  39      46.000  31.780  55.582  1.00  7.24           H  
ATOM    617  HH  TYR E  39      45.249  30.940  58.968  1.00  8.82           H  
ATOM    618  N   GLY E  40      41.469  26.481  51.911  1.00  8.03           N  
ATOM    619  CA  GLY E  40      40.959  26.266  50.527  1.00  8.30           C  
ATOM    620  C   GLY E  40      39.468  26.039  50.370  1.00  9.29           C  
ATOM    621  O   GLY E  40      38.899  26.260  49.285  1.00  9.58           O  
ATOM    622  H   GLY E  40      42.153  25.842  52.289  1.00  8.03           H  
ATOM    623  HA2 GLY E  40      41.469  25.393  50.121  1.00  8.30           H  
ATOM    624  HA3 GLY E  40      41.221  27.146  49.940  1.00  8.30           H  
ATOM    625  N   THR E  41      38.825  25.622  51.453  1.00  9.79           N  
ATOM    626  CA  THR E  41      37.410  25.260  51.463  1.00 10.43           C  
ATOM    627  C   THR E  41      36.562  26.438  51.949  1.00 10.26           C  
ATOM    628  O   THR E  41      35.340  26.345  52.006  1.00 10.58           O  
ATOM    629  CB  THR E  41      37.184  24.082  52.420  1.00 10.03           C  
ATOM    630  CG2 THR E  41      37.963  22.834  51.971  1.00 11.28           C  
ATOM    631  OG1 THR E  41      37.649  24.463  53.725  1.00  8.81           O  
ATOM    632  H   THR E  41      39.342  25.551  52.318  1.00  9.79           H  
ATOM    633  HA  THR E  41      37.119  24.989  50.448  1.00 10.43           H  
ATOM    634  HB  THR E  41      36.121  23.841  52.428  1.00 10.03           H  
ATOM    635  HG1 THR E  41      37.494  23.722  54.316  1.00  8.81           H  
ATOM    636 HG21 THR E  41      37.640  22.544  50.971  1.00 11.28           H  
ATOM    637 HG22 THR E  41      39.030  23.057  51.957  1.00 11.28           H  
ATOM    638 HG23 THR E  41      37.772  22.017  52.666  1.00 11.28           H  
ATOM    639  N   LYS E  42      37.207  27.550  52.289  1.00 10.28           N  
ATOM    640  CA  LYS E  42      36.505  28.671  52.897  1.00 10.31           C  
ATOM    641  C   LYS E  42      36.361  29.893  51.983  1.00 11.43           C  
ATOM    642  O   LYS E  42      36.722  29.856  50.798  1.00 11.96           O  
ATOM    643  CB  LYS E  42      37.132  28.988  54.277  1.00 10.12           C  
ATOM    644  CG  LYS E  42      36.908  27.787  55.258  1.00  9.51           C  
ATOM    645  CD  LYS E  42      37.958  27.718  56.391  1.00  7.61           C  
ATOM    646  CE  LYS E  42      37.823  26.376  57.088  1.00  8.21           C  
ATOM    647  NZ  LYS E  42      38.928  26.089  58.073  1.00  6.22           N1+
ATOM    648  H   LYS E  42      38.201  27.618  52.123  1.00 10.28           H  
ATOM    649  HA  LYS E  42      35.470  28.368  53.057  1.00 10.31           H  
ATOM    650  HB2 LYS E  42      36.664  29.882  54.689  1.00 10.12           H  
ATOM    651  HB3 LYS E  42      38.201  29.160  54.156  1.00 10.12           H  
ATOM    652  HG2 LYS E  42      36.955  26.860  54.686  1.00  9.51           H  
ATOM    653  HG3 LYS E  42      35.920  27.887  55.708  1.00  9.51           H  
ATOM    654  HD2 LYS E  42      37.783  28.523  57.105  1.00  7.61           H  
ATOM    655  HD3 LYS E  42      38.959  27.816  55.972  1.00  7.61           H  
ATOM    656  HE2 LYS E  42      37.826  25.593  56.330  1.00  8.21           H  
ATOM    657  HE3 LYS E  42      36.873  26.360  57.623  1.00  8.21           H  
ATOM    658  HZ1 LYS E  42      39.817  26.100  57.594  1.00  6.22           H  
ATOM    659  HZ2 LYS E  42      38.926  26.794  58.796  1.00  6.22           H  
ATOM    660  HZ3 LYS E  42      38.781  25.181  58.489  1.00  6.22           H  
ATOM    661  N   ASP E  43      35.788  30.960  52.523  1.00 11.82           N  
ATOM    662  CA  ASP E  43      35.310  32.068  51.724  1.00 12.41           C  
ATOM    663  C   ASP E  43      36.271  33.258  51.787  1.00 13.03           C  
ATOM    664  O   ASP E  43      37.076  33.365  52.716  1.00 12.60           O  
ATOM    665  CB  ASP E  43      33.948  32.504  52.260  1.00 13.56           C  
ATOM    666  CG  ASP E  43      34.035  32.931  53.706  1.00 12.99           C  
ATOM    667  OD1 ASP E  43      34.181  34.138  53.943  1.00 11.86           O  
ATOM    668  OD2 ASP E  43      34.019  32.044  54.586  1.00 15.66           O1-
ATOM    669  H   ASP E  43      35.681  31.001  53.527  1.00 11.82           H  
ATOM    670  HA  ASP E  43      35.237  31.741  50.687  1.00 12.41           H  
ATOM    671  HB2 ASP E  43      33.251  31.670  52.178  1.00 13.56           H  
ATOM    672  HB3 ASP E  43      33.584  33.341  51.664  1.00 13.56           H  
ATOM    673  N   PRO E  44      36.206  34.151  50.780  1.00 13.77           N  
ATOM    674  CA  PRO E  44      37.102  35.284  50.682  1.00 13.57           C  
ATOM    675  C   PRO E  44      37.131  36.212  51.895  1.00 13.88           C  
ATOM    676  O   PRO E  44      38.207  36.650  52.269  1.00 13.97           O  
ATOM    677  CB  PRO E  44      36.604  36.011  49.419  1.00 14.18           C  
ATOM    678  CG  PRO E  44      36.094  34.942  48.601  1.00 14.15           C  
ATOM    679  CD  PRO E  44      35.335  34.081  49.591  1.00 12.83           C  
ATOM    680  HA  PRO E  44      38.139  34.951  50.635  1.00 13.57           H  
ATOM    681  HB2 PRO E  44      37.422  36.529  48.919  1.00 14.18           H  
ATOM    682  HB3 PRO E  44      35.817  36.725  49.664  1.00 14.18           H  
ATOM    683  HG2 PRO E  44      36.907  34.382  48.138  1.00 14.15           H  
ATOM    684  HG3 PRO E  44      35.430  35.325  47.826  1.00 14.15           H  
ATOM    685  HD2 PRO E  44      34.347  34.491  49.798  1.00 12.83           H  
ATOM    686  HD3 PRO E  44      35.235  33.057  49.232  1.00 12.83           H  
ATOM    687  N   THR E  45      35.987  36.483  52.527  1.00 13.60           N  
ATOM    688  CA  THR E  45      35.966  37.318  53.742  1.00 12.95           C  
ATOM    689  C   THR E  45      36.817  36.707  54.867  1.00 12.12           C  
ATOM    690  O   THR E  45      37.679  37.373  55.452  1.00 10.80           O  
ATOM    691  CB  THR E  45      34.512  37.565  54.233  1.00 14.00           C  
ATOM    692  CG2 THR E  45      34.491  38.421  55.492  1.00 14.74           C  
ATOM    693  OG1 THR E  45      33.800  38.259  53.208  1.00 15.74           O  
ATOM    694  H   THR E  45      35.121  36.110  52.167  1.00 13.60           H  
ATOM    695  HA  THR E  45      36.405  38.279  53.475  1.00 12.95           H  
ATOM    696  HB  THR E  45      34.054  36.602  54.457  1.00 14.00           H  
ATOM    697  HG1 THR E  45      32.903  38.398  53.521  1.00 15.74           H  
ATOM    698 HG21 THR E  45      35.051  37.920  56.282  1.00 14.74           H  
ATOM    699 HG22 THR E  45      34.947  39.388  55.281  1.00 14.74           H  
ATOM    700 HG23 THR E  45      33.460  38.568  55.814  1.00 14.74           H  
ATOM    701  N   THR E  46      36.567  35.434  55.145  1.00 11.52           N  
ATOM    702  CA  THR E  46      37.294  34.696  56.190  1.00 11.61           C  
ATOM    703  C   THR E  46      38.810  34.690  55.917  1.00 11.08           C  
ATOM    704  O   THR E  46      39.602  34.964  56.809  1.00 10.26           O  
ATOM    705  CB  THR E  46      36.776  33.243  56.267  1.00 11.30           C  
ATOM    706  CG2 THR E  46      37.542  32.402  57.314  1.00 11.69           C  
ATOM    707  OG1 THR E  46      35.386  33.246  56.628  1.00 13.12           O  
ATOM    708  H   THR E  46      35.851  34.953  54.620  1.00 11.52           H  
ATOM    709  HA  THR E  46      37.118  35.199  57.141  1.00 11.61           H  
ATOM    710  HB  THR E  46      36.929  32.797  55.284  1.00 11.30           H  
ATOM    711  HG1 THR E  46      34.898  32.845  55.905  1.00 13.12           H  
ATOM    712 HG21 THR E  46      38.604  32.397  57.070  1.00 11.69           H  
ATOM    713 HG22 THR E  46      37.399  32.836  58.304  1.00 11.69           H  
ATOM    714 HG23 THR E  46      37.163  31.380  57.307  1.00 11.69           H  
ATOM    715  N   ILE E  47      39.190  34.348  54.690  1.00 11.81           N  
ATOM    716  CA  ILE E  47      40.613  34.238  54.325  1.00 12.36           C  
ATOM    717  C   ILE E  47      41.358  35.585  54.356  1.00 12.61           C  
ATOM    718  O   ILE E  47      42.484  35.654  54.824  1.00 12.27           O  
ATOM    719  CB  ILE E  47      40.818  33.446  53.003  1.00 12.31           C  
ATOM    720  CG1 ILE E  47      40.119  32.073  53.074  1.00 12.94           C  
ATOM    721  CG2 ILE E  47      42.302  33.241  52.694  1.00 12.87           C  
ATOM    722  CD1 ILE E  47      40.522  31.165  54.312  1.00 14.52           C  
ATOM    723  H   ILE E  47      38.486  34.159  53.991  1.00 11.81           H  
ATOM    724  HA  ILE E  47      41.084  33.645  55.109  1.00 12.36           H  
ATOM    725  HB  ILE E  47      40.374  34.039  52.203  1.00 12.31           H  
ATOM    726 HG12 ILE E  47      40.361  31.525  52.163  1.00 12.94           H  
ATOM    727 HG13 ILE E  47      39.044  32.245  53.120  1.00 12.94           H  
ATOM    728 HG21 ILE E  47      42.797  34.210  52.632  1.00 12.87           H  
ATOM    729 HG22 ILE E  47      42.760  32.649  53.486  1.00 12.87           H  
ATOM    730 HG23 ILE E  47      42.406  32.718  51.743  1.00 12.87           H  
ATOM    731 HD11 ILE E  47      41.595  30.977  54.290  1.00 14.52           H  
ATOM    732 HD12 ILE E  47      40.262  31.677  55.238  1.00 14.52           H  
ATOM    733 HD13 ILE E  47      39.986  30.218  54.258  1.00 14.52           H  
ATOM    734  N   LYS E  48      40.727  36.656  53.880  1.00 13.30           N  
ATOM    735  CA  LYS E  48      41.300  38.003  54.018  1.00 14.29           C  
ATOM    736  C   LYS E  48      41.612  38.348  55.473  1.00 13.98           C  
ATOM    737  O   LYS E  48      42.728  38.802  55.794  1.00 13.45           O  
ATOM    738  CB  LYS E  48      40.363  39.053  53.395  1.00 14.19           C  
ATOM    739  CG  LYS E  48      40.355  38.959  51.888  1.00 16.25           C  
ATOM    740  CD  LYS E  48      39.256  39.796  51.188  1.00 17.08           C  
ATOM    741  CE  LYS E  48      38.889  39.070  49.881  1.00 23.29           C  
ATOM    742  NZ  LYS E  48      38.177  39.862  48.823  1.00 27.28           N1+
ATOM    743  H   LYS E  48      39.838  36.541  53.415  1.00 13.30           H  
ATOM    744  HA  LYS E  48      42.246  38.013  53.477  1.00 14.29           H  
ATOM    745  HB2 LYS E  48      40.701  40.047  53.687  1.00 14.19           H  
ATOM    746  HB3 LYS E  48      39.351  38.890  53.766  1.00 14.19           H  
ATOM    747  HG2 LYS E  48      40.210  37.914  51.615  1.00 16.25           H  
ATOM    748  HG3 LYS E  48      41.324  39.299  51.522  1.00 16.25           H  
ATOM    749  HD2 LYS E  48      39.632  40.795  50.967  1.00 17.08           H  
ATOM    750  HD3 LYS E  48      38.379  39.872  51.831  1.00 17.08           H  
ATOM    751  HE2 LYS E  48      38.249  38.228  50.144  1.00 23.29           H  
ATOM    752  HE3 LYS E  48      39.815  38.699  49.443  1.00 23.29           H  
ATOM    753  HZ1 LYS E  48      37.311  40.222  49.198  1.00 27.28           H  
ATOM    754  HZ2 LYS E  48      38.761  40.631  48.528  1.00 27.28           H  
ATOM    755  HZ3 LYS E  48      37.980  39.266  48.032  1.00 27.28           H  
ATOM    756  N   GLN E  49      40.647  38.085  56.360  1.00 12.83           N  
ATOM    757  CA  GLN E  49      40.842  38.311  57.772  1.00 13.15           C  
ATOM    758  C   GLN E  49      41.979  37.450  58.331  1.00 12.44           C  
ATOM    759  O   GLN E  49      42.790  37.948  59.118  1.00 11.78           O  
ATOM    760  CB  GLN E  49      39.541  38.054  58.551  1.00 14.24           C  
ATOM    761  CG  GLN E  49      39.664  38.365  60.045  1.00 17.59           C  
ATOM    762  CD  GLN E  49      40.127  39.819  60.354  1.00 21.13           C  
ATOM    763  NE2 GLN E  49      40.684  40.007  61.547  1.00 21.33           N  
ATOM    764  OE1 GLN E  49      39.954  40.753  59.542  1.00 24.45           O  
ATOM    765  H   GLN E  49      39.763  37.720  56.035  1.00 12.83           H  
ATOM    766  HA  GLN E  49      41.124  39.356  57.898  1.00 13.15           H  
ATOM    767  HB2 GLN E  49      39.270  37.005  58.436  1.00 14.24           H  
ATOM    768  HB3 GLN E  49      38.755  38.681  58.130  1.00 14.24           H  
ATOM    769  HG2 GLN E  49      40.387  37.675  60.480  1.00 17.59           H  
ATOM    770  HG3 GLN E  49      38.690  38.210  60.509  1.00 17.59           H  
ATOM    771 HE21 GLN E  49      40.807  39.226  62.176  1.00 21.33           H  
ATOM    772 HE22 GLN E  49      40.984  40.931  61.824  1.00 21.33           H  
ATOM    773  N   PHE E  50      42.003  36.172  57.957  1.00 11.48           N  
ATOM    774  CA  PHE E  50      43.106  35.279  58.363  1.00 12.17           C  
ATOM    775  C   PHE E  50      44.456  35.853  57.962  1.00 12.02           C  
ATOM    776  O   PHE E  50      45.419  35.781  58.719  1.00 12.33           O  
ATOM    777  CB  PHE E  50      42.967  33.901  57.713  1.00 11.05           C  
ATOM    778  CG  PHE E  50      41.905  33.029  58.349  1.00 12.17           C  
ATOM    779  CD1 PHE E  50      41.195  33.462  59.480  1.00 11.77           C  
ATOM    780  CD2 PHE E  50      41.641  31.775  57.828  1.00 12.73           C  
ATOM    781  CE1 PHE E  50      40.229  32.647  60.065  1.00 12.70           C  
ATOM    782  CE2 PHE E  50      40.660  30.953  58.412  1.00 11.45           C  
ATOM    783  CZ  PHE E  50      39.980  31.381  59.523  1.00  9.71           C  
ATOM    784  H   PHE E  50      41.254  35.808  57.386  1.00 11.48           H  
ATOM    785  HA  PHE E  50      43.050  35.187  59.448  1.00 12.17           H  
ATOM    786  HB2 PHE E  50      43.925  33.387  57.790  1.00 11.05           H  
ATOM    787  HB3 PHE E  50      42.713  34.041  56.662  1.00 11.05           H  
ATOM    788  HD1 PHE E  50      41.400  34.436  59.900  1.00 11.77           H  
ATOM    789  HD2 PHE E  50      42.192  31.425  56.967  1.00 12.73           H  
ATOM    790  HE1 PHE E  50      39.677  32.989  60.928  1.00 12.70           H  
ATOM    791  HE2 PHE E  50      40.443  29.985  57.985  1.00 11.45           H  
ATOM    792  HZ  PHE E  50      39.246  30.736  59.984  1.00  9.71           H  
ATOM    793  N   GLY E  51      44.514  36.395  56.749  1.00 12.53           N  
ATOM    794  CA  GLY E  51      45.735  37.020  56.225  1.00 12.89           C  
ATOM    795  C   GLY E  51      46.183  38.238  57.020  1.00 13.03           C  
ATOM    796  O   GLY E  51      47.366  38.374  57.349  1.00 12.19           O  
ATOM    797  H   GLY E  51      43.689  36.376  56.167  1.00 12.53           H  
ATOM    798  HA2 GLY E  51      45.550  37.328  55.196  1.00 12.89           H  
ATOM    799  HA3 GLY E  51      46.536  36.281  56.245  1.00 12.89           H  
ATOM    800  N   LEU E  52      45.248  39.132  57.346  1.00 12.93           N  
ATOM    801  CA  LEU E  52      45.586  40.297  58.188  1.00 12.93           C  
ATOM    802  C   LEU E  52      46.073  39.895  59.587  1.00 12.53           C  
ATOM    803  O   LEU E  52      46.991  40.497  60.151  1.00 11.92           O  
ATOM    804  CB  LEU E  52      44.383  41.259  58.300  1.00 13.33           C  
ATOM    805  CG  LEU E  52      43.875  41.895  56.999  1.00 14.18           C  
ATOM    806  CD1 LEU E  52      42.677  42.806  57.323  1.00 18.24           C  
ATOM    807  CD2 LEU E  52      44.954  42.700  56.258  1.00 17.34           C  
ATOM    808  H   LEU E  52      44.302  39.011  57.014  1.00 12.93           H  
ATOM    809  HA  LEU E  52      46.412  40.809  57.693  1.00 12.93           H  
ATOM    810  HB2 LEU E  52      44.671  42.068  58.971  1.00 13.33           H  
ATOM    811  HB3 LEU E  52      43.555  40.701  58.738  1.00 13.33           H  
ATOM    812  HG  LEU E  52      43.580  41.084  56.333  1.00 14.18           H  
ATOM    813 HD11 LEU E  52      41.896  42.221  57.809  1.00 18.24           H  
ATOM    814 HD12 LEU E  52      42.999  43.606  57.989  1.00 18.24           H  
ATOM    815 HD13 LEU E  52      42.287  43.236  56.400  1.00 18.24           H  
ATOM    816 HD21 LEU E  52      45.285  43.528  56.885  1.00 17.34           H  
ATOM    817 HD22 LEU E  52      45.802  42.052  56.035  1.00 17.34           H  
ATOM    818 HD23 LEU E  52      44.541  43.091  55.328  1.00 17.34           H  
ATOM    819  N   GLU E  53      45.454  38.866  60.158  1.00 11.65           N  
ATOM    820  CA  GLU E  53      45.914  38.350  61.455  1.00 12.10           C  
ATOM    821  C   GLU E  53      47.326  37.740  61.390  1.00 11.93           C  
ATOM    822  O   GLU E  53      48.082  37.786  62.363  1.00 12.21           O  
ATOM    823  CB  GLU E  53      44.893  37.344  61.975  1.00 12.01           C  
ATOM    824  CG  GLU E  53      43.548  38.025  62.300  1.00 13.31           C  
ATOM    825  CD  GLU E  53      42.464  37.047  62.712  1.00 18.15           C  
ATOM    826  OE1 GLU E  53      42.750  35.843  62.796  1.00 20.92           O  
ATOM    827  OE2 GLU E  53      41.320  37.488  62.940  1.00 15.70           O1-
ATOM    828  H   GLU E  53      44.664  38.437  59.698  1.00 11.65           H  
ATOM    829  HA  GLU E  53      45.992  39.187  62.148  1.00 12.10           H  
ATOM    830  HB2 GLU E  53      45.283  36.879  62.880  1.00 12.01           H  
ATOM    831  HB3 GLU E  53      44.729  36.580  61.215  1.00 12.01           H  
ATOM    832  HG2 GLU E  53      43.210  38.563  61.415  1.00 13.31           H  
ATOM    833  HG3 GLU E  53      43.706  38.730  63.116  1.00 13.31           H  
ATOM    834  N   ALA E  54      47.671  37.166  60.252  1.00 12.22           N  
ATOM    835  CA  ALA E  54      49.033  36.681  60.050  1.00 12.99           C  
ATOM    836  C   ALA E  54      50.028  37.850  60.119  1.00 13.05           C  
ATOM    837  O   ALA E  54      51.099  37.723  60.725  1.00 13.02           O  
ATOM    838  CB  ALA E  54      49.142  35.935  58.754  1.00 12.61           C  
ATOM    839  H   ALA E  54      46.987  37.062  59.516  1.00 12.22           H  
ATOM    840  HA  ALA E  54      49.283  35.983  60.849  1.00 12.99           H  
ATOM    841  HB1 ALA E  54      48.447  35.095  58.759  1.00 12.61           H  
ATOM    842  HB2 ALA E  54      48.899  36.604  57.928  1.00 12.61           H  
ATOM    843  HB3 ALA E  54      50.160  35.564  58.633  1.00 12.61           H  
ATOM    844  N   LEU E  55      49.665  38.991  59.529  1.00 13.96           N  
ATOM    845  CA  LEU E  55      50.500  40.207  59.641  1.00 14.86           C  
ATOM    846  C   LEU E  55      50.745  40.603  61.093  1.00 14.63           C  
ATOM    847  O   LEU E  55      51.883  40.920  61.461  1.00 14.21           O  
ATOM    848  CB  LEU E  55      49.909  41.402  58.869  1.00 14.96           C  
ATOM    849  CG  LEU E  55      49.691  41.288  57.354  1.00 15.15           C  
ATOM    850  CD1 LEU E  55      49.014  42.572  56.828  1.00 17.59           C  
ATOM    851  CD2 LEU E  55      50.986  41.037  56.608  1.00 14.79           C  
ATOM    852  H   LEU E  55      48.807  39.025  58.998  1.00 13.96           H  
ATOM    853  HA  LEU E  55      51.456  39.948  59.185  1.00 14.86           H  
ATOM    854  HB2 LEU E  55      50.579  42.247  59.031  1.00 14.96           H  
ATOM    855  HB3 LEU E  55      48.938  41.618  59.314  1.00 14.96           H  
ATOM    856  HG  LEU E  55      49.044  40.429  57.175  1.00 15.15           H  
ATOM    857 HD11 LEU E  55      48.066  42.721  57.345  1.00 17.59           H  
ATOM    858 HD12 LEU E  55      49.666  43.427  57.009  1.00 17.59           H  
ATOM    859 HD13 LEU E  55      48.832  42.475  55.758  1.00 17.59           H  
ATOM    860 HD21 LEU E  55      51.663  41.877  56.763  1.00 14.79           H  
ATOM    861 HD22 LEU E  55      51.449  40.124  56.981  1.00 14.79           H  
ATOM    862 HD23 LEU E  55      50.777  40.930  55.544  1.00 14.79           H  
ATOM    863  N   ASP E  56      49.690  40.570  61.910  1.00 14.88           N  
ATOM    864  CA  ASP E  56      49.800  40.854  63.341  1.00 15.79           C  
ATOM    865  C   ASP E  56      50.771  39.878  64.009  1.00 15.11           C  
ATOM    866  O   ASP E  56      51.565  40.292  64.860  1.00 15.34           O  
ATOM    867  CB  ASP E  56      48.431  40.845  64.048  1.00 16.02           C  
ATOM    868  CG  ASP E  56      47.456  41.892  63.491  1.00 19.56           C  
ATOM    869  OD1 ASP E  56      47.890  42.922  62.933  1.00 22.51           O  
ATOM    870  OD2 ASP E  56      46.237  41.673  63.606  1.00 21.53           O1-
ATOM    871  H   ASP E  56      48.784  40.341  61.527  1.00 14.88           H  
ATOM    872  HA  ASP E  56      50.197  41.864  63.441  1.00 15.79           H  
ATOM    873  HB2 ASP E  56      48.587  41.046  65.108  1.00 16.02           H  
ATOM    874  HB3 ASP E  56      47.985  39.858  63.927  1.00 16.02           H  
ATOM    875  N   PHE E  57      50.723  38.595  63.630  1.00 14.05           N  
ATOM    876  CA  PHE E  57      51.661  37.618  64.207  1.00 13.75           C  
ATOM    877  C   PHE E  57      53.120  38.027  64.006  1.00 12.77           C  
ATOM    878  O   PHE E  57      53.958  37.867  64.906  1.00 12.34           O  
ATOM    879  CB  PHE E  57      51.480  36.198  63.623  1.00 13.86           C  
ATOM    880  CG  PHE E  57      52.520  35.230  64.113  1.00 13.61           C  
ATOM    881  CD1 PHE E  57      52.360  34.576  65.340  1.00 14.29           C  
ATOM    882  CD2 PHE E  57      53.694  35.028  63.391  1.00 14.19           C  
ATOM    883  CE1 PHE E  57      53.349  33.709  65.828  1.00 15.44           C  
ATOM    884  CE2 PHE E  57      54.691  34.151  63.873  1.00 14.89           C  
ATOM    885  CZ  PHE E  57      54.516  33.507  65.079  1.00 14.70           C  
ATOM    886  H   PHE E  57      50.042  38.297  62.947  1.00 14.05           H  
ATOM    887  HA  PHE E  57      51.425  37.603  65.271  1.00 13.75           H  
ATOM    888  HB2 PHE E  57      51.544  36.257  62.537  1.00 13.86           H  
ATOM    889  HB3 PHE E  57      50.496  35.826  63.909  1.00 13.86           H  
ATOM    890  HD1 PHE E  57      51.463  34.741  65.919  1.00 14.29           H  
ATOM    891  HD2 PHE E  57      53.843  35.546  62.455  1.00 14.19           H  
ATOM    892  HE1 PHE E  57      53.212  33.202  66.772  1.00 15.44           H  
ATOM    893  HE2 PHE E  57      55.589  33.985  63.297  1.00 14.89           H  
ATOM    894  HZ  PHE E  57      55.283  32.843  65.449  1.00 14.70           H  
ATOM    895  N   PHE E  58      53.439  38.512  62.808  1.00 13.76           N  
ATOM    896  CA  PHE E  58      54.853  38.766  62.461  1.00 14.79           C  
ATOM    897  C   PHE E  58      55.409  40.083  62.982  1.00 16.36           C  
ATOM    898  O   PHE E  58      56.613  40.306  62.909  1.00 15.59           O  
ATOM    899  CB  PHE E  58      55.097  38.656  60.940  1.00 14.19           C  
ATOM    900  CG  PHE E  58      55.105  37.228  60.429  1.00 12.15           C  
ATOM    901  CD1 PHE E  58      53.982  36.695  59.800  1.00 11.88           C  
ATOM    902  CD2 PHE E  58      56.208  36.411  60.635  1.00 11.67           C  
ATOM    903  CE1 PHE E  58      53.975  35.392  59.342  1.00 11.24           C  
ATOM    904  CE2 PHE E  58      56.215  35.095  60.192  1.00 12.11           C  
ATOM    905  CZ  PHE E  58      55.095  34.585  59.525  1.00 10.07           C  
ATOM    906  H   PHE E  58      52.712  38.707  62.134  1.00 13.76           H  
ATOM    907  HA  PHE E  58      55.402  37.978  62.977  1.00 14.79           H  
ATOM    908  HB2 PHE E  58      56.062  39.109  60.712  1.00 14.19           H  
ATOM    909  HB3 PHE E  58      54.308  39.202  60.424  1.00 14.19           H  
ATOM    910  HD1 PHE E  58      53.104  37.310  59.669  1.00 11.88           H  
ATOM    911  HD2 PHE E  58      57.073  36.805  61.147  1.00 11.67           H  
ATOM    912  HE1 PHE E  58      53.102  34.999  58.842  1.00 11.24           H  
ATOM    913  HE2 PHE E  58      57.079  34.469  60.361  1.00 12.11           H  
ATOM    914  HZ  PHE E  58      55.099  33.571  59.154  1.00 10.07           H  
ATOM    915  N   LYS E  59      54.539  40.961  63.481  1.00 18.69           N  
ATOM    916  CA  LYS E  59      54.979  42.308  63.929  1.00 20.41           C  
ATOM    917  C   LYS E  59      56.190  42.326  64.895  1.00 20.53           C  
ATOM    918  O   LYS E  59      57.166  43.003  64.605  1.00 21.67           O  
ATOM    919  CB  LYS E  59      53.807  43.114  64.501  1.00 21.46           C  
ATOM    920  CG  LYS E  59      52.668  43.270  63.534  1.00 24.75           C  
ATOM    921  CD  LYS E  59      52.524  44.687  63.008  1.00 30.76           C  
ATOM    922  CE  LYS E  59      51.107  44.905  62.466  1.00 30.51           C  
ATOM    923  NZ  LYS E  59      50.066  44.753  63.537  1.00 32.09           N1+
ATOM    924  H   LYS E  59      53.564  40.707  63.556  1.00 18.69           H  
ATOM    925  HA  LYS E  59      55.343  42.790  63.021  1.00 20.41           H  
ATOM    926  HB2 LYS E  59      54.169  44.106  64.773  1.00 21.46           H  
ATOM    927  HB3 LYS E  59      53.438  42.605  65.391  1.00 21.46           H  
ATOM    928  HG2 LYS E  59      51.743  42.992  64.039  1.00 24.75           H  
ATOM    929  HG3 LYS E  59      52.836  42.602  62.689  1.00 24.75           H  
ATOM    930  HD2 LYS E  59      53.245  44.850  62.207  1.00 30.76           H  
ATOM    931  HD3 LYS E  59      52.713  45.393  63.817  1.00 30.76           H  
ATOM    932  HE2 LYS E  59      50.914  44.174  61.681  1.00 30.51           H  
ATOM    933  HE3 LYS E  59      51.040  45.910  62.050  1.00 30.51           H  
ATOM    934  HZ1 LYS E  59      49.436  44.003  63.290  1.00 32.09           H  
ATOM    935  HZ2 LYS E  59      50.516  44.540  64.416  1.00 32.09           H  
ATOM    936  HZ3 LYS E  59      49.545  45.614  63.625  1.00 32.09           H  
ATOM    937  N   PRO E  60      56.149  41.570  66.017  1.00 20.63           N  
ATOM    938  CA  PRO E  60      57.336  41.553  66.901  1.00 20.16           C  
ATOM    939  C   PRO E  60      58.584  40.861  66.323  1.00 19.68           C  
ATOM    940  O   PRO E  60      59.659  40.988  66.892  1.00 18.68           O  
ATOM    941  CB  PRO E  60      56.858  40.753  68.110  1.00 21.09           C  
ATOM    942  CG  PRO E  60      55.780  39.866  67.563  1.00 21.03           C  
ATOM    943  CD  PRO E  60      55.069  40.713  66.553  1.00 20.24           C  
ATOM    944  HA  PRO E  60      57.660  42.576  67.093  1.00 20.16           H  
ATOM    945  HB2 PRO E  60      56.460  41.415  68.879  1.00 21.09           H  
ATOM    946  HB3 PRO E  60      57.672  40.160  68.527  1.00 21.09           H  
ATOM    947  HG2 PRO E  60      55.098  39.557  68.355  1.00 21.03           H  
ATOM    948  HG3 PRO E  60      56.211  38.984  67.090  1.00 21.03           H  
ATOM    949  HD2 PRO E  60      54.630  40.099  65.767  1.00 20.24           H  
ATOM    950  HD3 PRO E  60      54.290  41.313  67.024  1.00 20.24           H  
ATOM    951  N   HIS E  61      58.453  40.132  65.211  1.00 18.67           N  
ATOM    952  CA  HIS E  61      59.589  39.345  64.704  1.00 17.80           C  
ATOM    953  C   HIS E  61      60.567  40.176  63.896  1.00 18.06           C  
ATOM    954  O   HIS E  61      61.657  39.708  63.562  1.00 18.06           O  
ATOM    955  CB  HIS E  61      59.102  38.143  63.901  1.00 16.56           C  
ATOM    956  CG  HIS E  61      58.498  37.078  64.760  1.00 14.72           C  
ATOM    957  CD2 HIS E  61      57.208  36.809  65.067  1.00 13.41           C  
ATOM    958  ND1 HIS E  61      59.258  36.168  65.457  1.00 12.53           N  
ATOM    959  CE1 HIS E  61      58.462  35.373  66.155  1.00 13.38           C  
ATOM    960  NE2 HIS E  61      57.210  35.740  65.929  1.00 12.12           N  
ATOM    961  H   HIS E  61      57.572  40.121  64.717  1.00 18.67           H  
ATOM    962  HA  HIS E  61      60.134  38.985  65.577  1.00 17.80           H  
ATOM    963  HB2 HIS E  61      59.949  37.718  63.363  1.00 16.56           H  
ATOM    964  HB3 HIS E  61      58.351  38.482  63.187  1.00 16.56           H  
ATOM    965  HD2 HIS E  61      56.339  37.336  64.702  1.00 13.41           H  
ATOM    966  HE1 HIS E  61      58.779  34.565  66.798  1.00 13.38           H  
ATOM    967  HE2 HIS E  61      56.390  35.304  66.326  1.00 12.12           H  
ATOM    968  N   GLU E  62      60.133  41.386  63.559  1.00 18.73           N  
ATOM    969  CA  GLU E  62      60.906  42.341  62.764  1.00 19.88           C  
ATOM    970  C   GLU E  62      61.454  41.693  61.497  1.00 19.04           C  
ATOM    971  O   GLU E  62      62.668  41.665  61.256  1.00 18.74           O  
ATOM    972  CB  GLU E  62      62.016  42.975  63.606  1.00 20.83           C  
ATOM    973  CG  GLU E  62      61.481  43.896  64.679  1.00 24.71           C  
ATOM    974  CD  GLU E  62      62.514  44.894  65.145  1.00 29.96           C  
ATOM    975  OE1 GLU E  62      62.757  44.950  66.366  1.00 32.21           O  
ATOM    976  OE2 GLU E  62      63.087  45.619  64.290  1.00 34.36           O1-
ATOM    977  H   GLU E  62      59.213  41.664  63.871  1.00 18.73           H  
ATOM    978  HA  GLU E  62      60.236  43.140  62.448  1.00 19.88           H  
ATOM    979  HB2 GLU E  62      62.669  43.549  62.948  1.00 20.83           H  
ATOM    980  HB3 GLU E  62      62.589  42.180  64.083  1.00 20.83           H  
ATOM    981  HG2 GLU E  62      61.165  43.295  65.531  1.00 24.71           H  
ATOM    982  HG3 GLU E  62      60.624  44.439  64.280  1.00 24.71           H  
ATOM    983  N   ILE E  63      60.540  41.161  60.685  1.00 16.96           N  
ATOM    984  CA  ILE E  63      60.945  40.503  59.451  1.00 15.48           C  
ATOM    985  C   ILE E  63      61.072  41.564  58.357  1.00 14.79           C  
ATOM    986  O   ILE E  63      60.455  42.634  58.446  1.00 14.69           O  
ATOM    987  CB  ILE E  63      59.986  39.347  59.046  1.00 15.22           C  
ATOM    988  CG1 ILE E  63      58.541  39.846  58.903  1.00 15.86           C  
ATOM    989  CG2 ILE E  63      60.104  38.158  60.033  1.00 13.25           C  
ATOM    990  CD1 ILE E  63      57.619  38.866  58.151  1.00 15.64           C  
ATOM    991  H   ILE E  63      59.561  41.215  60.927  1.00 16.96           H  
ATOM    992  HA  ILE E  63      61.912  40.023  59.604  1.00 15.48           H  
ATOM    993  HB  ILE E  63      60.289  38.980  58.065  1.00 15.22           H  
ATOM    994 HG12 ILE E  63      58.555  40.791  58.360  1.00 15.86           H  
ATOM    995 HG13 ILE E  63      58.132  40.007  59.901  1.00 15.86           H  
ATOM    996 HG21 ILE E  63      61.135  37.806  60.056  1.00 13.25           H  
ATOM    997 HG22 ILE E  63      59.809  38.483  61.031  1.00 13.25           H  
ATOM    998 HG23 ILE E  63      59.451  37.349  59.707  1.00 13.25           H  
ATOM    999 HD11 ILE E  63      58.013  38.693  57.149  1.00 15.64           H  
ATOM   1000 HD12 ILE E  63      57.574  37.921  58.692  1.00 15.64           H  
ATOM   1001 HD13 ILE E  63      56.618  39.291  58.079  1.00 15.64           H  
ATOM   1002  N   GLU E  64      61.878  41.272  57.342  1.00 14.22           N  
ATOM   1003  CA  GLU E  64      62.145  42.219  56.251  1.00 15.13           C  
ATOM   1004  C   GLU E  64      61.247  42.000  55.035  1.00 13.91           C  
ATOM   1005  O   GLU E  64      61.027  42.903  54.237  1.00 13.71           O  
ATOM   1006  CB  GLU E  64      63.631  42.167  55.837  1.00 14.76           C  
ATOM   1007  CG  GLU E  64      64.563  42.530  56.995  1.00 17.62           C  
ATOM   1008  CD  GLU E  64      66.023  42.212  56.727  1.00 18.68           C  
ATOM   1009  OE1 GLU E  64      66.546  42.662  55.679  1.00 23.47           O  
ATOM   1010  OE2 GLU E  64      66.636  41.509  57.570  1.00 20.96           O1-
ATOM   1011  H   GLU E  64      62.323  40.366  57.320  1.00 14.22           H  
ATOM   1012  HA  GLU E  64      61.912  43.211  56.639  1.00 15.13           H  
ATOM   1013  HB2 GLU E  64      63.794  42.871  55.021  1.00 14.76           H  
ATOM   1014  HB3 GLU E  64      63.867  41.158  55.499  1.00 14.76           H  
ATOM   1015  HG2 GLU E  64      64.247  41.975  57.878  1.00 17.62           H  
ATOM   1016  HG3 GLU E  64      64.473  43.599  57.186  1.00 17.62           H  
ATOM   1017  N   LEU E  65      60.746  40.774  54.898  1.00 13.33           N  
ATOM   1018  CA  LEU E  65      59.917  40.399  53.772  1.00 13.27           C  
ATOM   1019  C   LEU E  65      59.041  39.260  54.289  1.00 12.34           C  
ATOM   1020  O   LEU E  65      59.481  38.467  55.109  1.00 12.11           O  
ATOM   1021  CB  LEU E  65      60.781  39.909  52.603  1.00 13.92           C  
ATOM   1022  CG  LEU E  65      60.033  39.382  51.381  1.00 16.95           C  
ATOM   1023  CD1 LEU E  65      60.526  40.084  50.117  1.00 21.91           C  
ATOM   1024  CD2 LEU E  65      60.210  37.881  51.274  1.00 21.07           C  
ATOM   1025  H   LEU E  65      60.951  40.082  55.604  1.00 13.33           H  
ATOM   1026  HA  LEU E  65      59.330  41.240  53.402  1.00 13.27           H  
ATOM   1027  HB2 LEU E  65      61.417  39.106  52.975  1.00 13.92           H  
ATOM   1028  HB3 LEU E  65      61.402  40.743  52.277  1.00 13.92           H  
ATOM   1029  HG  LEU E  65      58.970  39.595  51.493  1.00 16.95           H  
ATOM   1030 HD11 LEU E  65      60.365  41.158  50.212  1.00 21.91           H  
ATOM   1031 HD12 LEU E  65      61.589  39.886  49.983  1.00 21.91           H  
ATOM   1032 HD13 LEU E  65      59.975  39.709  49.255  1.00 21.91           H  
ATOM   1033 HD21 LEU E  65      61.269  37.647  51.162  1.00 21.07           H  
ATOM   1034 HD22 LEU E  65      59.827  37.405  52.176  1.00 21.07           H  
ATOM   1035 HD23 LEU E  65      59.662  37.511  50.407  1.00 21.07           H  
ATOM   1036  N   LEU E  66      57.807  39.207  53.819  1.00 12.16           N  
ATOM   1037  CA  LEU E  66      56.919  38.086  54.156  1.00 11.46           C  
ATOM   1038  C   LEU E  66      56.549  37.284  52.913  1.00 11.02           C  
ATOM   1039  O   LEU E  66      55.989  37.810  51.946  1.00 12.17           O  
ATOM   1040  CB  LEU E  66      55.664  38.567  54.896  1.00 11.44           C  
ATOM   1041  CG  LEU E  66      54.619  37.474  55.212  1.00  9.94           C  
ATOM   1042  CD1 LEU E  66      55.159  36.377  56.130  1.00  9.32           C  
ATOM   1043  CD2 LEU E  66      53.361  38.067  55.801  1.00 12.13           C  
ATOM   1044  H   LEU E  66      57.470  39.947  53.220  1.00 12.16           H  
ATOM   1045  HA  LEU E  66      57.466  37.426  54.830  1.00 11.46           H  
ATOM   1046  HB2 LEU E  66      55.181  39.326  54.280  1.00 11.44           H  
ATOM   1047  HB3 LEU E  66      55.980  39.012  55.839  1.00 11.44           H  
ATOM   1048  HG  LEU E  66      54.380  37.008  54.256  1.00  9.94           H  
ATOM   1049 HD11 LEU E  66      56.052  35.937  55.685  1.00  9.32           H  
ATOM   1050 HD12 LEU E  66      55.410  36.806  57.100  1.00  9.32           H  
ATOM   1051 HD13 LEU E  66      54.400  35.606  56.260  1.00  9.32           H  
ATOM   1052 HD21 LEU E  66      53.593  38.535  56.758  1.00 12.13           H  
ATOM   1053 HD22 LEU E  66      52.958  38.816  55.119  1.00 12.13           H  
ATOM   1054 HD23 LEU E  66      52.624  37.279  55.951  1.00 12.13           H  
ATOM   1055  N   ILE E  67      56.909  36.013  52.925  1.00 10.78           N  
ATOM   1056  CA  ILE E  67      56.494  35.093  51.898  1.00 10.36           C  
ATOM   1057  C   ILE E  67      55.186  34.429  52.314  1.00  9.66           C  
ATOM   1058  O   ILE E  67      55.095  33.838  53.390  1.00  9.87           O  
ATOM   1059  CB  ILE E  67      57.561  34.000  51.655  1.00 11.22           C  
ATOM   1060  CG1 ILE E  67      58.803  34.622  50.998  1.00 11.97           C  
ATOM   1061  CG2 ILE E  67      56.979  32.830  50.788  1.00 11.05           C  
ATOM   1062  CD1 ILE E  67      59.937  33.659  50.843  1.00 13.80           C  
ATOM   1063  H   ILE E  67      57.493  35.676  53.677  1.00 10.78           H  
ATOM   1064  HA  ILE E  67      56.360  35.654  50.973  1.00 10.36           H  
ATOM   1065  HB  ILE E  67      57.855  33.574  52.614  1.00 11.22           H  
ATOM   1066 HG12 ILE E  67      59.139  35.456  51.614  1.00 11.97           H  
ATOM   1067 HG13 ILE E  67      58.524  34.990  50.010  1.00 11.97           H  
ATOM   1068 HG21 ILE E  67      56.118  32.395  51.295  1.00 11.05           H  
ATOM   1069 HG22 ILE E  67      56.672  33.216  49.816  1.00 11.05           H  
ATOM   1070 HG23 ILE E  67      57.743  32.065  50.650  1.00 11.05           H  
ATOM   1071 HD11 ILE E  67      60.229  33.281  51.823  1.00 13.80           H  
ATOM   1072 HD12 ILE E  67      59.624  32.828  50.211  1.00 13.80           H  
ATOM   1073 HD13 ILE E  67      60.784  34.167  50.382  1.00 13.80           H  
ATOM   1074  N   VAL E  68      54.189  34.515  51.443  1.00  8.93           N  
ATOM   1075  CA  VAL E  68      52.913  33.834  51.667  1.00  8.92           C  
ATOM   1076  C   VAL E  68      53.017  32.547  50.846  1.00  8.12           C  
ATOM   1077  O   VAL E  68      52.779  32.550  49.619  1.00  8.42           O  
ATOM   1078  CB  VAL E  68      51.686  34.684  51.241  1.00  9.21           C  
ATOM   1079  CG1 VAL E  68      50.396  33.874  51.439  1.00 10.19           C  
ATOM   1080  CG2 VAL E  68      51.611  36.011  52.019  1.00  9.99           C  
ATOM   1081  H   VAL E  68      54.314  35.064  50.604  1.00  8.93           H  
ATOM   1082  HA  VAL E  68      52.749  33.645  52.728  1.00  8.92           H  
ATOM   1083  HB  VAL E  68      51.800  34.932  50.186  1.00  9.21           H  
ATOM   1084 HG11 VAL E  68      50.450  32.956  50.854  1.00 10.19           H  
ATOM   1085 HG12 VAL E  68      50.281  33.626  52.494  1.00 10.19           H  
ATOM   1086 HG13 VAL E  68      49.542  34.465  51.110  1.00 10.19           H  
ATOM   1087 HG21 VAL E  68      51.496  35.803  53.083  1.00  9.99           H  
ATOM   1088 HG22 VAL E  68      52.527  36.580  51.857  1.00  9.99           H  
ATOM   1089 HG23 VAL E  68      50.757  36.590  51.668  1.00  9.99           H  
ATOM   1090  N   ALA E  69      53.454  31.476  51.517  1.00  7.01           N  
ATOM   1091  CA  ALA E  69      53.675  30.161  50.879  1.00  6.84           C  
ATOM   1092  C   ALA E  69      52.355  29.506  50.405  1.00  7.37           C  
ATOM   1093  O   ALA E  69      52.339  28.713  49.459  1.00  6.96           O  
ATOM   1094  CB  ALA E  69      54.410  29.217  51.866  1.00  6.78           C  
ATOM   1095  H   ALA E  69      53.642  31.570  52.505  1.00  7.01           H  
ATOM   1096  HA  ALA E  69      54.289  30.326  49.994  1.00  6.84           H  
ATOM   1097  HB1 ALA E  69      55.356  29.669  52.165  1.00  6.78           H  
ATOM   1098  HB2 ALA E  69      53.789  29.058  52.747  1.00  6.78           H  
ATOM   1099  HB3 ALA E  69      54.602  28.261  51.379  1.00  6.78           H  
ATOM   1100  N   CYS E  70      51.256  29.842  51.084  1.00  7.91           N  
ATOM   1101  CA  CYS E  70      49.935  29.277  50.784  1.00  7.58           C  
ATOM   1102  C   CYS E  70      49.367  29.873  49.478  1.00  7.48           C  
ATOM   1103  O   CYS E  70      49.266  31.086  49.339  1.00  8.17           O  
ATOM   1104  CB  CYS E  70      48.988  29.612  51.954  1.00  7.85           C  
ATOM   1105  SG  CYS E  70      47.301  28.999  51.741  1.00  7.65           S  
ATOM   1106  H   CYS E  70      51.337  30.513  51.835  1.00  7.91           H  
ATOM   1107  HA  CYS E  70      50.025  28.198  50.656  1.00  7.58           H  
ATOM   1108  HB2 CYS E  70      48.947  30.696  52.061  1.00  7.85           H  
ATOM   1109  HB3 CYS E  70      49.399  29.173  52.863  1.00  7.85           H  
ATOM   1110  HG  CYS E  70      47.321  27.667  51.638  1.00  7.65           H  
ATOM   1111  N   ASN E  71      49.011  29.025  48.522  1.00  7.43           N  
ATOM   1112  CA  ASN E  71      48.451  29.520  47.252  1.00  7.54           C  
ATOM   1113  C   ASN E  71      47.053  30.090  47.489  1.00  6.97           C  
ATOM   1114  O   ASN E  71      46.624  30.996  46.786  1.00  6.33           O  
ATOM   1115  CB  ASN E  71      48.346  28.374  46.253  1.00  7.52           C  
ATOM   1116  CG  ASN E  71      49.693  27.760  45.945  1.00  8.13           C  
ATOM   1117  ND2 ASN E  71      50.245  28.070  44.766  1.00  7.81           N  
ATOM   1118  OD1 ASN E  71      50.237  27.028  46.775  1.00  6.35           O  
ATOM   1119  H   ASN E  71      49.125  28.032  48.666  1.00  7.43           H  
ATOM   1120  HA  ASN E  71      49.107  30.297  46.859  1.00  7.54           H  
ATOM   1121  HB2 ASN E  71      47.913  28.754  45.327  1.00  7.52           H  
ATOM   1122  HB3 ASN E  71      47.696  27.604  46.669  1.00  7.52           H  
ATOM   1123 HD21 ASN E  71      51.151  27.699  44.520  1.00  7.81           H  
ATOM   1124 HD22 ASN E  71      49.755  28.675  44.123  1.00  7.81           H  
ATOM   1125  N   THR E  72      46.352  29.547  48.479  1.00  6.95           N  
ATOM   1126  CA  THR E  72      44.971  30.034  48.788  1.00  7.59           C  
ATOM   1127  C   THR E  72      45.020  31.461  49.355  1.00  8.07           C  
ATOM   1128  O   THR E  72      44.341  32.381  48.847  1.00  8.32           O  
ATOM   1129  CB  THR E  72      44.142  29.052  49.703  1.00  6.49           C  
ATOM   1130  CG2 THR E  72      42.788  29.637  50.054  1.00  7.79           C  
ATOM   1131  OG1 THR E  72      43.939  27.789  49.045  1.00  7.71           O  
ATOM   1132  H   THR E  72      46.754  28.800  49.027  1.00  6.95           H  
ATOM   1133  HA  THR E  72      44.426  30.058  47.844  1.00  7.59           H  
ATOM   1134  HB  THR E  72      44.718  28.904  50.616  1.00  6.49           H  
ATOM   1135  HG1 THR E  72      44.804  27.428  48.837  1.00  7.71           H  
ATOM   1136 HG21 THR E  72      42.925  30.594  50.558  1.00  7.79           H  
ATOM   1137 HG22 THR E  72      42.209  29.786  49.142  1.00  7.79           H  
ATOM   1138 HG23 THR E  72      42.256  28.952  50.714  1.00  7.79           H  
ATOM   1139  N   ALA E  73      45.844  31.658  50.388  1.00  7.95           N  
ATOM   1140  CA  ALA E  73      46.031  32.991  50.938  1.00  8.34           C  
ATOM   1141  C   ALA E  73      46.604  33.928  49.869  1.00  8.24           C  
ATOM   1142  O   ALA E  73      46.251  35.111  49.822  1.00  8.81           O  
ATOM   1143  CB  ALA E  73      46.943  32.945  52.178  1.00  7.68           C  
ATOM   1144  H   ALA E  73      46.341  30.876  50.790  1.00  7.95           H  
ATOM   1145  HA  ALA E  73      45.062  33.379  51.251  1.00  8.34           H  
ATOM   1146  HB1 ALA E  73      46.500  32.293  52.931  1.00  7.68           H  
ATOM   1147  HB2 ALA E  73      47.922  32.560  51.895  1.00  7.68           H  
ATOM   1148  HB3 ALA E  73      47.052  33.950  52.586  1.00  7.68           H  
ATOM   1149  N   SER E  74      47.476  33.406  49.009  1.00  7.91           N  
ATOM   1150  CA  SER E  74      48.051  34.221  47.935  1.00  8.95           C  
ATOM   1151  C   SER E  74      46.933  34.673  46.996  1.00  9.90           C  
ATOM   1152  O   SER E  74      46.888  35.827  46.569  1.00  9.39           O  
ATOM   1153  CB  SER E  74      49.098  33.432  47.143  1.00  8.43           C  
ATOM   1154  OG  SER E  74      50.318  33.349  47.866  1.00  9.04           O  
ATOM   1155  H   SER E  74      47.745  32.436  49.098  1.00  7.91           H  
ATOM   1156  HA  SER E  74      48.542  35.086  48.380  1.00  8.95           H  
ATOM   1157  HB2 SER E  74      49.279  33.933  46.192  1.00  8.43           H  
ATOM   1158  HB3 SER E  74      48.723  32.426  46.958  1.00  8.43           H  
ATOM   1159  HG  SER E  74      50.134  32.900  48.695  1.00  9.04           H  
ATOM   1160  N   ALA E  75      46.021  33.750  46.689  1.00 10.79           N  
ATOM   1161  CA  ALA E  75      44.889  34.054  45.798  1.00 11.64           C  
ATOM   1162  C   ALA E  75      43.878  35.040  46.428  1.00 12.38           C  
ATOM   1163  O   ALA E  75      43.428  35.970  45.765  1.00 13.80           O  
ATOM   1164  CB  ALA E  75      44.197  32.740  45.358  1.00 11.24           C  
ATOM   1165  H   ALA E  75      46.109  32.821  47.076  1.00 10.79           H  
ATOM   1166  HA  ALA E  75      45.290  34.558  44.918  1.00 11.64           H  
ATOM   1167  HB1 ALA E  75      44.923  32.094  44.865  1.00 11.24           H  
ATOM   1168  HB2 ALA E  75      43.794  32.231  46.233  1.00 11.24           H  
ATOM   1169  HB3 ALA E  75      43.387  32.970  44.666  1.00 11.24           H  
ATOM   1170  N   LEU E  76      43.558  34.866  47.706  1.00 12.28           N  
ATOM   1171  CA  LEU E  76      42.447  35.593  48.339  1.00 12.82           C  
ATOM   1172  C   LEU E  76      42.841  36.789  49.187  1.00 12.92           C  
ATOM   1173  O   LEU E  76      42.073  37.737  49.305  1.00 13.93           O  
ATOM   1174  CB  LEU E  76      41.610  34.641  49.203  1.00 12.45           C  
ATOM   1175  CG  LEU E  76      40.502  33.857  48.493  1.00 13.44           C  
ATOM   1176  CD1 LEU E  76      41.004  33.006  47.328  1.00 11.66           C  
ATOM   1177  CD2 LEU E  76      39.801  32.977  49.510  1.00 13.52           C  
ATOM   1178  H   LEU E  76      44.095  34.214  48.260  1.00 12.28           H  
ATOM   1179  HA  LEU E  76      41.877  35.990  47.499  1.00 12.82           H  
ATOM   1180  HB2 LEU E  76      41.142  35.234  49.989  1.00 12.45           H  
ATOM   1181  HB3 LEU E  76      42.291  33.917  49.651  1.00 12.45           H  
ATOM   1182  HG  LEU E  76      39.816  34.585  48.061  1.00 13.44           H  
ATOM   1183 HD11 LEU E  76      41.512  33.644  46.604  1.00 11.66           H  
ATOM   1184 HD12 LEU E  76      41.700  32.254  47.701  1.00 11.66           H  
ATOM   1185 HD13 LEU E  76      40.159  32.513  46.848  1.00 11.66           H  
ATOM   1186 HD21 LEU E  76      40.512  32.262  49.923  1.00 13.52           H  
ATOM   1187 HD22 LEU E  76      39.401  33.597  50.313  1.00 13.52           H  
ATOM   1188 HD23 LEU E  76      38.986  32.440  49.025  1.00 13.52           H  
ATOM   1189  N   ALA E  77      44.005  36.732  49.822  1.00 13.34           N  
ATOM   1190  CA  ALA E  77      44.323  37.673  50.906  1.00 13.61           C  
ATOM   1191  C   ALA E  77      45.488  38.601  50.577  1.00 13.56           C  
ATOM   1192  O   ALA E  77      45.725  39.575  51.289  1.00 11.75           O  
ATOM   1193  CB  ALA E  77      44.626  36.908  52.200  1.00 12.69           C  
ATOM   1194  H   ALA E  77      44.683  36.032  49.557  1.00 13.34           H  
ATOM   1195  HA  ALA E  77      43.441  38.301  51.035  1.00 13.61           H  
ATOM   1196  HB1 ALA E  77      43.775  36.277  52.457  1.00 12.69           H  
ATOM   1197  HB2 ALA E  77      45.509  36.285  52.056  1.00 12.69           H  
ATOM   1198  HB3 ALA E  77      44.809  37.617  53.007  1.00 12.69           H  
ATOM   1199  N   LEU E  78      46.217  38.282  49.514  1.00 13.58           N  
ATOM   1200  CA  LEU E  78      47.471  38.986  49.247  1.00 14.48           C  
ATOM   1201  C   LEU E  78      47.263  40.494  49.074  1.00 14.77           C  
ATOM   1202  O   LEU E  78      47.969  41.296  49.685  1.00 14.01           O  
ATOM   1203  CB  LEU E  78      48.209  38.373  48.057  1.00 14.09           C  
ATOM   1204  CG  LEU E  78      49.586  38.984  47.785  1.00 13.85           C  
ATOM   1205  CD1 LEU E  78      50.521  38.667  48.928  1.00 13.47           C  
ATOM   1206  CD2 LEU E  78      50.171  38.479  46.481  1.00 15.06           C  
ATOM   1207  H   LEU E  78      45.905  37.552  48.889  1.00 13.58           H  
ATOM   1208  HA  LEU E  78      48.104  38.860  50.126  1.00 14.48           H  
ATOM   1209  HB2 LEU E  78      47.594  38.509  47.167  1.00 14.09           H  
ATOM   1210  HB3 LEU E  78      48.340  37.308  48.249  1.00 14.09           H  
ATOM   1211  HG  LEU E  78      49.465  40.064  47.700  1.00 13.85           H  
ATOM   1212 HD11 LEU E  78      50.106  39.059  49.856  1.00 13.47           H  
ATOM   1213 HD12 LEU E  78      50.640  37.587  49.011  1.00 13.47           H  
ATOM   1214 HD13 LEU E  78      51.492  39.126  48.741  1.00 13.47           H  
ATOM   1215 HD21 LEU E  78      50.304  37.399  46.537  1.00 15.06           H  
ATOM   1216 HD22 LEU E  78      49.494  38.720  45.661  1.00 15.06           H  
ATOM   1217 HD23 LEU E  78      51.136  38.955  46.307  1.00 15.06           H  
ATOM   1218  N   GLU E  79      46.276  40.868  48.264  1.00 16.02           N  
ATOM   1219  CA  GLU E  79      46.012  42.271  48.005  1.00 17.43           C  
ATOM   1220  C   GLU E  79      45.767  43.045  49.293  1.00 17.11           C  
ATOM   1221  O   GLU E  79      46.386  44.077  49.508  1.00 17.65           O  
ATOM   1222  CB  GLU E  79      44.836  42.451  47.048  1.00 18.37           C  
ATOM   1223  CG  GLU E  79      44.461  43.916  46.836  1.00 21.93           C  
ATOM   1224  CD  GLU E  79      43.512  44.083  45.681  1.00 27.96           C  
ATOM   1225  OE1 GLU E  79      42.277  44.124  45.905  1.00 30.87           O  
ATOM   1226  OE2 GLU E  79      44.008  44.144  44.542  1.00 32.22           O1-
ATOM   1227  H   GLU E  79      45.702  40.164  47.823  1.00 16.02           H  
ATOM   1228  HA  GLU E  79      46.905  42.677  47.531  1.00 17.43           H  
ATOM   1229  HB2 GLU E  79      43.972  41.926  47.456  1.00 18.37           H  
ATOM   1230  HB3 GLU E  79      45.102  42.017  46.084  1.00 18.37           H  
ATOM   1231  HG2 GLU E  79      45.367  44.488  46.635  1.00 21.93           H  
ATOM   1232  HG3 GLU E  79      43.986  44.294  47.741  1.00 21.93           H  
ATOM   1233  N   GLU E  80      44.882  42.529  50.144  1.00 17.09           N  
ATOM   1234  CA  GLU E  80      44.549  43.157  51.415  1.00 16.67           C  
ATOM   1235  C   GLU E  80      45.769  43.235  52.335  1.00 16.04           C  
ATOM   1236  O   GLU E  80      45.997  44.248  53.012  1.00 14.86           O  
ATOM   1237  CB  GLU E  80      43.405  42.382  52.081  1.00 17.90           C  
ATOM   1238  CG  GLU E  80      42.783  43.082  53.281  1.00 21.22           C  
ATOM   1239  CD  GLU E  80      41.775  44.182  52.896  1.00 25.35           C  
ATOM   1240  OE1 GLU E  80      41.629  44.506  51.690  1.00 25.86           O  
ATOM   1241  OE2 GLU E  80      41.119  44.710  53.819  1.00 27.71           O1-
ATOM   1242  H   GLU E  80      44.422  41.665  49.897  1.00 17.09           H  
ATOM   1243  HA  GLU E  80      44.225  44.181  51.227  1.00 16.67           H  
ATOM   1244  HB2 GLU E  80      43.794  41.419  52.412  1.00 17.90           H  
ATOM   1245  HB3 GLU E  80      42.624  42.222  51.338  1.00 17.90           H  
ATOM   1246  HG2 GLU E  80      43.582  43.536  53.868  1.00 21.22           H  
ATOM   1247  HG3 GLU E  80      42.266  42.337  53.886  1.00 21.22           H  
ATOM   1248  N   MET E  81      46.560  42.165  52.363  1.00 14.51           N  
ATOM   1249  CA  MET E  81      47.744  42.131  53.222  1.00 14.53           C  
ATOM   1250  C   MET E  81      48.728  43.219  52.799  1.00 15.55           C  
ATOM   1251  O   MET E  81      49.237  43.968  53.630  1.00 16.16           O  
ATOM   1252  CB  MET E  81      48.419  40.753  53.148  1.00 13.75           C  
ATOM   1253  CG  MET E  81      47.607  39.685  53.866  1.00 13.53           C  
ATOM   1254  SD  MET E  81      48.227  38.016  53.578  1.00 12.69           S  
ATOM   1255  CE  MET E  81      49.586  37.901  54.717  1.00 10.03           C  
ATOM   1256  H   MET E  81      46.340  41.367  51.784  1.00 14.51           H  
ATOM   1257  HA  MET E  81      47.434  42.313  54.251  1.00 14.53           H  
ATOM   1258  HB2 MET E  81      49.404  40.818  53.611  1.00 13.75           H  
ATOM   1259  HB3 MET E  81      48.527  40.469  52.101  1.00 13.75           H  
ATOM   1260  HG2 MET E  81      46.576  39.738  53.515  1.00 13.53           H  
ATOM   1261  HG3 MET E  81      47.637  39.887  54.937  1.00 13.53           H  
ATOM   1262  HE1 MET E  81      50.322  38.670  54.483  1.00 10.03           H  
ATOM   1263  HE2 MET E  81      49.221  38.045  55.734  1.00 10.03           H  
ATOM   1264  HE3 MET E  81      50.048  36.918  54.633  1.00 10.03           H  
ATOM   1265  N   GLN E  82      49.005  43.264  51.504  1.00 16.62           N  
ATOM   1266  CA  GLN E  82      49.876  44.276  50.919  1.00 18.74           C  
ATOM   1267  C   GLN E  82      49.406  45.700  51.246  1.00 20.36           C  
ATOM   1268  O   GLN E  82      50.221  46.542  51.643  1.00 20.87           O  
ATOM   1269  CB  GLN E  82      50.012  44.040  49.409  1.00 18.22           C  
ATOM   1270  CG  GLN E  82      50.876  42.840  49.085  1.00 16.46           C  
ATOM   1271  CD  GLN E  82      50.875  42.483  47.620  1.00 17.14           C  
ATOM   1272  NE2 GLN E  82      51.831  41.658  47.211  1.00 14.91           N  
ATOM   1273  OE1 GLN E  82      50.019  42.932  46.860  1.00 17.57           O  
ATOM   1274  H   GLN E  82      48.596  42.568  50.897  1.00 16.62           H  
ATOM   1275  HA  GLN E  82      50.865  44.179  51.368  1.00 18.74           H  
ATOM   1276  HB2 GLN E  82      50.459  44.925  48.956  1.00 18.22           H  
ATOM   1277  HB3 GLN E  82      49.019  43.879  48.990  1.00 18.22           H  
ATOM   1278  HG2 GLN E  82      50.506  41.984  49.650  1.00 16.46           H  
ATOM   1279  HG3 GLN E  82      51.900  43.059  49.387  1.00 16.46           H  
ATOM   1280 HE21 GLN E  82      51.874  41.376  46.242  1.00 14.91           H  
ATOM   1281 HE22 GLN E  82      52.515  41.312  47.869  1.00 14.91           H  
ATOM   1282  N   LYS E  83      48.096  45.943  51.139  1.00 22.39           N  
ATOM   1283  CA  LYS E  83      47.488  47.241  51.503  1.00 24.63           C  
ATOM   1284  C   LYS E  83      47.905  47.704  52.909  1.00 25.47           C  
ATOM   1285  O   LYS E  83      48.258  48.867  53.098  1.00 26.02           O  
ATOM   1286  CB  LYS E  83      45.946  47.190  51.350  1.00 24.77           C  
ATOM   1287  CG  LYS E  83      45.208  48.515  51.609  1.00 25.46           C  
ATOM   1288  CD  LYS E  83      43.695  48.378  51.398  1.00 26.09           C  
ATOM   1289  CE  LYS E  83      42.975  49.695  51.724  1.00 28.65           C  
ATOM   1290  NZ  LYS E  83      41.496  49.616  51.478  1.00 29.90           N1+
ATOM   1291  H   LYS E  83      47.495  45.208  50.794  1.00 22.39           H  
ATOM   1292  HA  LYS E  83      47.870  47.987  50.806  1.00 24.63           H  
ATOM   1293  HB2 LYS E  83      45.564  46.450  52.053  1.00 24.77           H  
ATOM   1294  HB3 LYS E  83      45.720  46.874  50.332  1.00 24.77           H  
ATOM   1295  HG2 LYS E  83      45.592  49.272  50.925  1.00 25.46           H  
ATOM   1296  HG3 LYS E  83      45.394  48.827  52.637  1.00 25.46           H  
ATOM   1297  HD2 LYS E  83      43.313  47.592  52.050  1.00 26.09           H  
ATOM   1298  HD3 LYS E  83      43.502  48.114  50.358  1.00 26.09           H  
ATOM   1299  HE2 LYS E  83      43.392  50.485  51.100  1.00 28.65           H  
ATOM   1300  HE3 LYS E  83      43.143  49.935  52.774  1.00 28.65           H  
ATOM   1301  HZ1 LYS E  83      41.328  49.394  50.507  1.00 29.90           H  
ATOM   1302  HZ2 LYS E  83      41.095  48.896  52.062  1.00 29.90           H  
ATOM   1303  HZ3 LYS E  83      41.070  50.505  51.699  1.00 29.90           H  
ATOM   1304  N   TYR E  84      47.904  46.786  53.877  1.00 26.26           N  
ATOM   1305  CA  TYR E  84      48.155  47.133  55.278  1.00 27.03           C  
ATOM   1306  C   TYR E  84      49.557  46.797  55.821  1.00 27.23           C  
ATOM   1307  O   TYR E  84      49.781  46.809  57.047  1.00 28.14           O  
ATOM   1308  CB  TYR E  84      47.058  46.528  56.157  1.00 28.11           C  
ATOM   1309  CG  TYR E  84      45.700  47.088  55.823  1.00 29.12           C  
ATOM   1310  CD1 TYR E  84      44.721  46.295  55.231  1.00 29.90           C  
ATOM   1311  CD2 TYR E  84      45.415  48.439  56.046  1.00 30.37           C  
ATOM   1312  CE1 TYR E  84      43.472  46.820  54.902  1.00 30.37           C  
ATOM   1313  CE2 TYR E  84      44.170  48.976  55.717  1.00 31.44           C  
ATOM   1314  CZ  TYR E  84      43.206  48.161  55.152  1.00 31.06           C  
ATOM   1315  OH  TYR E  84      41.982  48.697  54.818  1.00 31.46           O  
ATOM   1316  H   TYR E  84      47.725  45.822  53.636  1.00 26.26           H  
ATOM   1317  HA  TYR E  84      48.127  48.222  55.316  1.00 27.03           H  
ATOM   1318  HB2 TYR E  84      47.282  46.746  57.201  1.00 28.11           H  
ATOM   1319  HB3 TYR E  84      47.041  45.449  56.007  1.00 28.11           H  
ATOM   1320  HD1 TYR E  84      44.932  45.256  55.023  1.00 29.90           H  
ATOM   1321  HD2 TYR E  84      46.171  49.077  56.480  1.00 30.37           H  
ATOM   1322  HE1 TYR E  84      42.717  46.189  54.456  1.00 30.37           H  
ATOM   1323  HE2 TYR E  84      43.961  50.019  55.902  1.00 31.44           H  
ATOM   1324  HH  TYR E  84      41.244  48.085  54.866  1.00 31.46           H  
ATOM   1325  N   SER E  85      50.492  46.511  54.917  1.00 26.35           N  
ATOM   1326  CA  SER E  85      51.858  46.131  55.292  1.00 25.91           C  
ATOM   1327  C   SER E  85      52.886  47.182  54.897  1.00 26.21           C  
ATOM   1328  O   SER E  85      52.823  47.745  53.803  1.00 26.25           O  
ATOM   1329  CB  SER E  85      52.235  44.776  54.679  1.00 25.47           C  
ATOM   1330  OG  SER E  85      53.574  44.415  54.978  1.00 23.66           O  
ATOM   1331  H   SER E  85      50.252  46.557  53.937  1.00 26.35           H  
ATOM   1332  HA  SER E  85      51.870  46.052  56.379  1.00 25.91           H  
ATOM   1333  HB2 SER E  85      52.119  44.834  53.597  1.00 25.47           H  
ATOM   1334  HB3 SER E  85      51.567  44.012  55.076  1.00 25.47           H  
ATOM   1335  HG  SER E  85      54.043  44.324  54.145  1.00 23.66           H  
ATOM   1336  N   LYS E  86      53.822  47.424  55.812  1.00 26.44           N  
ATOM   1337  CA  LYS E  86      54.986  48.292  55.609  1.00 26.74           C  
ATOM   1338  C   LYS E  86      56.187  47.555  55.008  1.00 26.10           C  
ATOM   1339  O   LYS E  86      57.185  48.195  54.663  1.00 27.35           O  
ATOM   1340  CB  LYS E  86      55.422  48.907  56.951  1.00 27.22           C  
ATOM   1341  CG  LYS E  86      54.525  50.018  57.480  1.00 30.47           C  
ATOM   1342  CD  LYS E  86      54.978  51.410  57.008  1.00 34.69           C  
ATOM   1343  CE  LYS E  86      53.811  52.394  57.012  1.00 36.42           C  
ATOM   1344  NZ  LYS E  86      54.254  53.830  57.047  1.00 38.31           N1+
ATOM   1345  H   LYS E  86      53.723  46.977  56.712  1.00 26.44           H  
ATOM   1346  HA  LYS E  86      54.674  49.062  54.903  1.00 26.74           H  
ATOM   1347  HB2 LYS E  86      56.425  49.315  56.824  1.00 27.22           H  
ATOM   1348  HB3 LYS E  86      55.445  48.110  57.695  1.00 27.22           H  
ATOM   1349  HG2 LYS E  86      54.544  49.994  58.570  1.00 30.47           H  
ATOM   1350  HG3 LYS E  86      53.508  49.843  57.130  1.00 30.47           H  
ATOM   1351  HD2 LYS E  86      55.375  51.332  55.996  1.00 34.69           H  
ATOM   1352  HD3 LYS E  86      55.757  51.777  57.676  1.00 34.69           H  
ATOM   1353  HE2 LYS E  86      53.195  52.199  57.890  1.00 36.42           H  
ATOM   1354  HE3 LYS E  86      53.219  52.235  56.111  1.00 36.42           H  
ATOM   1355  HZ1 LYS E  86      54.804  53.992  57.878  1.00 38.31           H  
ATOM   1356  HZ2 LYS E  86      54.812  54.030  56.229  1.00 38.31           H  
ATOM   1357  HZ3 LYS E  86      53.443  54.432  57.057  1.00 38.31           H  
ATOM   1358  N   ILE E  87      56.120  46.219  54.926  1.00 23.72           N  
ATOM   1359  CA  ILE E  87      57.175  45.428  54.300  1.00 21.28           C  
ATOM   1360  C   ILE E  87      56.592  44.742  53.059  1.00 20.02           C  
ATOM   1361  O   ILE E  87      55.367  44.628  52.961  1.00 19.89           O  
ATOM   1362  CB  ILE E  87      57.777  44.377  55.262  1.00 21.96           C  
ATOM   1363  CG1 ILE E  87      56.696  43.380  55.738  1.00 20.13           C  
ATOM   1364  CG2 ILE E  87      58.566  45.065  56.412  1.00 21.52           C  
ATOM   1365  CD1 ILE E  87      57.244  42.101  56.308  1.00 19.27           C  
ATOM   1366  H   ILE E  87      55.315  45.745  55.309  1.00 23.72           H  
ATOM   1367  HA  ILE E  87      57.991  46.096  54.024  1.00 21.28           H  
ATOM   1368  HB  ILE E  87      58.510  43.775  54.725  1.00 21.96           H  
ATOM   1369 HG12 ILE E  87      56.062  43.131  54.887  1.00 20.13           H  
ATOM   1370 HG13 ILE E  87      56.096  43.867  56.507  1.00 20.13           H  
ATOM   1371 HG21 ILE E  87      59.357  45.685  55.990  1.00 21.52           H  
ATOM   1372 HG22 ILE E  87      57.888  45.688  56.995  1.00 21.52           H  
ATOM   1373 HG23 ILE E  87      59.006  44.304  57.057  1.00 21.52           H  
ATOM   1374 HD11 ILE E  87      57.848  41.597  55.554  1.00 19.27           H  
ATOM   1375 HD12 ILE E  87      57.862  42.326  57.177  1.00 19.27           H  
ATOM   1376 HD13 ILE E  87      56.419  41.453  56.606  1.00 19.27           H  
ATOM   1377  N   PRO E  88      57.454  44.314  52.103  1.00 18.51           N  
ATOM   1378  CA  PRO E  88      56.971  43.635  50.904  1.00 17.14           C  
ATOM   1379  C   PRO E  88      56.371  42.278  51.277  1.00 15.89           C  
ATOM   1380  O   PRO E  88      56.872  41.598  52.188  1.00 13.58           O  
ATOM   1381  CB  PRO E  88      58.243  43.410  50.066  1.00 17.45           C  
ATOM   1382  CG  PRO E  88      59.294  44.261  50.691  1.00 18.29           C  
ATOM   1383  CD  PRO E  88      58.923  44.410  52.114  1.00 18.59           C  
ATOM   1384  HA  PRO E  88      56.203  44.205  50.381  1.00 17.14           H  
ATOM   1385  HB2 PRO E  88      58.075  43.712  49.032  1.00 17.45           H  
ATOM   1386  HB3 PRO E  88      58.537  42.361  50.095  1.00 17.45           H  
ATOM   1387  HG2 PRO E  88      59.326  45.237  50.206  1.00 18.29           H  
ATOM   1388  HG3 PRO E  88      60.268  43.780  50.604  1.00 18.29           H  
ATOM   1389  HD2 PRO E  88      59.360  43.613  52.715  1.00 18.59           H  
ATOM   1390  HD3 PRO E  88      59.247  45.376  52.501  1.00 18.59           H  
ATOM   1391  N   ILE E  89      55.282  41.921  50.603  1.00 14.87           N  
ATOM   1392  CA  ILE E  89      54.699  40.583  50.774  1.00 14.25           C  
ATOM   1393  C   ILE E  89      54.729  39.912  49.416  1.00 13.48           C  
ATOM   1394  O   ILE E  89      54.226  40.473  48.437  1.00 13.83           O  
ATOM   1395  CB  ILE E  89      53.276  40.641  51.319  1.00 13.99           C  
ATOM   1396  CG1 ILE E  89      53.235  41.541  52.552  1.00 16.40           C  
ATOM   1397  CG2 ILE E  89      52.763  39.216  51.662  1.00 14.90           C  
ATOM   1398  CD1 ILE E  89      51.852  41.827  53.011  1.00 19.57           C  
ATOM   1399  H   ILE E  89      54.851  42.576  49.967  1.00 14.87           H  
ATOM   1400  HA  ILE E  89      55.276  40.018  51.506  1.00 14.25           H  
ATOM   1401  HB  ILE E  89      52.620  41.058  50.555  1.00 13.99           H  
ATOM   1402 HG12 ILE E  89      53.724  42.485  52.310  1.00 16.40           H  
ATOM   1403 HG13 ILE E  89      53.775  41.049  53.361  1.00 16.40           H  
ATOM   1404 HG21 ILE E  89      52.786  38.596  50.766  1.00 14.90           H  
ATOM   1405 HG22 ILE E  89      53.402  38.774  52.426  1.00 14.90           H  
ATOM   1406 HG23 ILE E  89      51.741  39.278  52.035  1.00 14.90           H  
ATOM   1407 HD11 ILE E  89      51.299  42.320  52.212  1.00 19.57           H  
ATOM   1408 HD12 ILE E  89      51.356  40.893  53.274  1.00 19.57           H  
ATOM   1409 HD13 ILE E  89      51.886  42.478  53.885  1.00 19.57           H  
ATOM   1410  N   VAL E  90      55.319  38.721  49.364  1.00 12.34           N  
ATOM   1411  CA  VAL E  90      55.458  37.973  48.128  1.00 12.81           C  
ATOM   1412  C   VAL E  90      54.610  36.695  48.247  1.00 11.70           C  
ATOM   1413  O   VAL E  90      54.844  35.875  49.136  1.00 11.88           O  
ATOM   1414  CB  VAL E  90      56.944  37.634  47.802  1.00 13.38           C  
ATOM   1415  CG1 VAL E  90      57.041  36.827  46.534  1.00 13.04           C  
ATOM   1416  CG2 VAL E  90      57.782  38.926  47.661  1.00 15.08           C  
ATOM   1417  H   VAL E  90      55.684  38.322  50.217  1.00 12.34           H  
ATOM   1418  HA  VAL E  90      55.105  38.587  47.299  1.00 12.81           H  
ATOM   1419  HB  VAL E  90      57.340  37.044  48.628  1.00 13.38           H  
ATOM   1420 HG11 VAL E  90      56.462  35.910  46.642  1.00 13.04           H  
ATOM   1421 HG12 VAL E  90      56.647  37.410  45.701  1.00 13.04           H  
ATOM   1422 HG13 VAL E  90      58.084  36.577  46.341  1.00 13.04           H  
ATOM   1423 HG21 VAL E  90      57.393  39.523  46.836  1.00 15.08           H  
ATOM   1424 HG22 VAL E  90      57.722  39.500  48.585  1.00 15.08           H  
ATOM   1425 HG23 VAL E  90      58.821  38.665  47.462  1.00 15.08           H  
ATOM   1426  N   GLY E  91      53.626  36.573  47.365  1.00 11.35           N  
ATOM   1427  CA  GLY E  91      52.806  35.362  47.250  1.00 11.77           C  
ATOM   1428  C   GLY E  91      53.416  34.404  46.251  1.00 12.15           C  
ATOM   1429  O   GLY E  91      54.383  34.754  45.577  1.00 11.80           O  
ATOM   1430  H   GLY E  91      53.433  37.347  46.746  1.00 11.35           H  
ATOM   1431  HA2 GLY E  91      51.805  35.637  46.919  1.00 11.77           H  
ATOM   1432  HA3 GLY E  91      52.746  34.875  48.223  1.00 11.77           H  
ATOM   1433  N   VAL E  92      52.825  33.216  46.116  1.00 11.86           N  
ATOM   1434  CA  VAL E  92      53.354  32.174  45.239  1.00 11.23           C  
ATOM   1435  C   VAL E  92      52.658  32.130  43.857  1.00 12.14           C  
ATOM   1436  O   VAL E  92      52.948  31.265  43.020  1.00 12.73           O  
ATOM   1437  CB  VAL E  92      53.315  30.783  45.922  1.00 12.14           C  
ATOM   1438  CG1 VAL E  92      54.366  30.709  47.049  1.00 10.98           C  
ATOM   1439  CG2 VAL E  92      51.904  30.486  46.468  1.00  9.94           C  
ATOM   1440  H   VAL E  92      51.981  33.030  46.639  1.00 11.86           H  
ATOM   1441  HA  VAL E  92      54.395  32.439  45.055  1.00 11.23           H  
ATOM   1442  HB  VAL E  92      53.556  30.024  45.178  1.00 12.14           H  
ATOM   1443 HG11 VAL E  92      55.357  30.894  46.634  1.00 10.98           H  
ATOM   1444 HG12 VAL E  92      54.142  31.462  47.805  1.00 10.98           H  
ATOM   1445 HG13 VAL E  92      54.342  29.719  47.504  1.00 10.98           H  
ATOM   1446 HG21 VAL E  92      51.639  31.233  47.216  1.00  9.94           H  
ATOM   1447 HG22 VAL E  92      51.184  30.519  45.651  1.00  9.94           H  
ATOM   1448 HG23 VAL E  92      51.892  29.496  46.923  1.00  9.94           H  
ATOM   1449  N   ILE E  93      51.757  33.064  43.599  1.00 11.44           N  
ATOM   1450  CA  ILE E  93      51.066  33.029  42.313  1.00 12.68           C  
ATOM   1451  C   ILE E  93      51.883  33.732  41.216  1.00 12.70           C  
ATOM   1452  O   ILE E  93      52.266  33.108  40.211  1.00 12.49           O  
ATOM   1453  CB  ILE E  93      49.614  33.537  42.423  1.00 11.84           C  
ATOM   1454  CG1 ILE E  93      48.814  32.590  43.340  1.00 13.15           C  
ATOM   1455  CG2 ILE E  93      48.967  33.622  41.031  1.00 13.00           C  
ATOM   1456  CD1 ILE E  93      47.326  32.901  43.446  1.00 14.29           C  
ATOM   1457  H   ILE E  93      51.552  33.785  44.276  1.00 11.44           H  
ATOM   1458  HA  ILE E  93      50.985  31.986  42.006  1.00 12.68           H  
ATOM   1459  HB  ILE E  93      49.612  34.538  42.854  1.00 11.84           H  
ATOM   1460 HG12 ILE E  93      49.243  32.646  44.340  1.00 13.15           H  
ATOM   1461 HG13 ILE E  93      48.921  31.576  42.955  1.00 13.15           H  
ATOM   1462 HG21 ILE E  93      49.542  34.304  40.404  1.00 13.00           H  
ATOM   1463 HG22 ILE E  93      48.955  32.632  40.575  1.00 13.00           H  
ATOM   1464 HG23 ILE E  93      47.945  33.990  41.127  1.00 13.00           H  
ATOM   1465 HD11 ILE E  93      47.193  33.912  43.830  1.00 14.29           H  
ATOM   1466 HD12 ILE E  93      46.867  32.823  42.460  1.00 14.29           H  
ATOM   1467 HD13 ILE E  93      46.854  32.190  44.124  1.00 14.29           H  
ATOM   1468  N   GLU E  94      52.129  35.029  41.419  1.00 14.02           N  
ATOM   1469  CA  GLU E  94      52.902  35.825  40.467  1.00 15.17           C  
ATOM   1470  C   GLU E  94      54.236  35.197  40.040  1.00 14.07           C  
ATOM   1471  O   GLU E  94      54.536  35.185  38.834  1.00 13.63           O  
ATOM   1472  CB  GLU E  94      53.077  37.278  40.942  1.00 16.30           C  
ATOM   1473  CG  GLU E  94      51.790  38.132  40.858  1.00 22.07           C  
ATOM   1474  CD  GLU E  94      51.303  38.359  39.404  1.00 27.91           C  
ATOM   1475  OE1 GLU E  94      52.147  38.421  38.487  1.00 32.56           O  
ATOM   1476  OE2 GLU E  94      50.078  38.477  39.185  1.00 29.44           O1-
ATOM   1477  H   GLU E  94      51.771  35.472  42.253  1.00 14.02           H  
ATOM   1478  HA  GLU E  94      52.298  35.837  39.560  1.00 15.17           H  
ATOM   1479  HB2 GLU E  94      53.841  37.750  40.324  1.00 16.30           H  
ATOM   1480  HB3 GLU E  94      53.409  37.261  41.980  1.00 16.30           H  
ATOM   1481  HG2 GLU E  94      51.988  39.103  41.313  1.00 22.07           H  
ATOM   1482  HG3 GLU E  94      51.001  37.625  41.413  1.00 22.07           H  
ATOM   1483  N   PRO E  95      55.054  34.702  41.004  1.00 12.99           N  
ATOM   1484  CA  PRO E  95      56.295  33.997  40.646  1.00 12.78           C  
ATOM   1485  C   PRO E  95      56.085  32.823  39.687  1.00 12.75           C  
ATOM   1486  O   PRO E  95      56.900  32.617  38.775  1.00 12.05           O  
ATOM   1487  CB  PRO E  95      56.823  33.517  42.009  1.00 11.86           C  
ATOM   1488  CG  PRO E  95      56.393  34.587  42.939  1.00 12.21           C  
ATOM   1489  CD  PRO E  95      54.947  34.834  42.471  1.00 13.22           C  
ATOM   1490  HA  PRO E  95      56.983  34.645  40.103  1.00 12.78           H  
ATOM   1491  HB2 PRO E  95      57.909  33.424  41.996  1.00 11.86           H  
ATOM   1492  HB3 PRO E  95      56.380  32.560  42.284  1.00 11.86           H  
ATOM   1493  HG2 PRO E  95      57.006  35.481  42.828  1.00 12.21           H  
ATOM   1494  HG3 PRO E  95      56.425  34.251  43.975  1.00 12.21           H  
ATOM   1495  HD2 PRO E  95      54.267  34.089  42.884  1.00 13.22           H  
ATOM   1496  HD3 PRO E  95      54.608  35.831  42.752  1.00 13.22           H  
ATOM   1497  N   SER E  96      54.978  32.093  39.857  1.00 12.24           N  
ATOM   1498  CA  SER E  96      54.654  30.980  38.981  1.00 12.99           C  
ATOM   1499  C   SER E  96      54.315  31.441  37.565  1.00 13.31           C  
ATOM   1500  O   SER E  96      54.732  30.800  36.602  1.00 13.04           O  
ATOM   1501  CB  SER E  96      53.547  30.110  39.590  1.00 13.45           C  
ATOM   1502  OG  SER E  96      54.093  29.344  40.655  1.00 14.05           O  
ATOM   1503  H   SER E  96      54.350  32.321  40.615  1.00 12.24           H  
ATOM   1504  HA  SER E  96      55.546  30.360  38.891  1.00 12.99           H  
ATOM   1505  HB2 SER E  96      53.146  29.442  38.828  1.00 13.45           H  
ATOM   1506  HB3 SER E  96      52.749  30.748  39.970  1.00 13.45           H  
ATOM   1507  HG  SER E  96      54.438  29.958  41.307  1.00 14.05           H  
ATOM   1508  N   ILE E  97      53.630  32.577  37.438  1.00 13.88           N  
ATOM   1509  CA  ILE E  97      53.368  33.181  36.110  1.00 15.55           C  
ATOM   1510  C   ILE E  97      54.693  33.525  35.418  1.00 15.47           C  
ATOM   1511  O   ILE E  97      54.884  33.224  34.237  1.00 15.26           O  
ATOM   1512  CB  ILE E  97      52.426  34.448  36.186  1.00 15.68           C  
ATOM   1513  CG1 ILE E  97      51.155  34.162  37.011  1.00 16.75           C  
ATOM   1514  CG2 ILE E  97      52.083  34.972  34.785  1.00 16.13           C  
ATOM   1515  CD1 ILE E  97      50.263  33.023  36.457  1.00 14.84           C  
ATOM   1516  H   ILE E  97      53.281  33.037  38.266  1.00 13.88           H  
ATOM   1517  HA  ILE E  97      52.834  32.438  35.518  1.00 15.55           H  
ATOM   1518  HB  ILE E  97      52.976  35.234  36.704  1.00 15.68           H  
ATOM   1519 HG12 ILE E  97      50.559  35.074  37.043  1.00 16.75           H  
ATOM   1520 HG13 ILE E  97      51.461  33.892  38.022  1.00 16.75           H  
ATOM   1521 HG21 ILE E  97      53.003  35.209  34.251  1.00 16.13           H  
ATOM   1522 HG22 ILE E  97      51.531  34.209  34.237  1.00 16.13           H  
ATOM   1523 HG23 ILE E  97      51.472  35.870  34.873  1.00 16.13           H  
ATOM   1524 HD11 ILE E  97      49.944  33.271  35.445  1.00 14.84           H  
ATOM   1525 HD12 ILE E  97      50.830  32.092  36.442  1.00 14.84           H  
ATOM   1526 HD13 ILE E  97      49.387  32.905  37.095  1.00 14.84           H  
ATOM   1527  N   LEU E  98      55.625  34.112  36.169  1.00 15.61           N  
ATOM   1528  CA  LEU E  98      56.922  34.452  35.624  1.00 16.69           C  
ATOM   1529  C   LEU E  98      57.732  33.227  35.180  1.00 16.80           C  
ATOM   1530  O   LEU E  98      58.390  33.258  34.117  1.00 17.34           O  
ATOM   1531  CB  LEU E  98      57.694  35.354  36.600  1.00 17.01           C  
ATOM   1532  CG  LEU E  98      57.028  36.722  36.780  1.00 17.89           C  
ATOM   1533  CD1 LEU E  98      57.651  37.497  37.969  1.00 21.06           C  
ATOM   1534  CD2 LEU E  98      57.065  37.565  35.496  1.00 20.53           C  
ATOM   1535  H   LEU E  98      55.422  34.323  37.136  1.00 15.61           H  
ATOM   1536  HA  LEU E  98      56.752  35.018  34.708  1.00 16.69           H  
ATOM   1537  HB2 LEU E  98      58.703  35.503  36.215  1.00 17.01           H  
ATOM   1538  HB3 LEU E  98      57.744  34.859  37.570  1.00 17.01           H  
ATOM   1539  HG  LEU E  98      55.979  36.532  37.007  1.00 17.89           H  
ATOM   1540 HD11 LEU E  98      57.567  36.899  38.876  1.00 21.06           H  
ATOM   1541 HD12 LEU E  98      58.702  37.697  37.761  1.00 21.06           H  
ATOM   1542 HD13 LEU E  98      57.122  38.440  38.105  1.00 21.06           H  
ATOM   1543 HD21 LEU E  98      58.101  37.779  35.232  1.00 20.53           H  
ATOM   1544 HD22 LEU E  98      56.590  37.013  34.685  1.00 20.53           H  
ATOM   1545 HD23 LEU E  98      56.531  38.501  35.660  1.00 20.53           H  
ATOM   1546  N   ALA E  99      57.664  32.144  35.958  1.00 17.35           N  
ATOM   1547  CA  ALA E  99      58.288  30.868  35.615  1.00 17.54           C  
ATOM   1548  C   ALA E  99      57.711  30.291  34.315  1.00 18.00           C  
ATOM   1549  O   ALA E  99      58.452  29.761  33.472  1.00 18.28           O  
ATOM   1550  CB  ALA E  99      58.124  29.846  36.785  1.00 17.78           C  
ATOM   1551  H   ALA E  99      57.155  32.210  36.828  1.00 17.35           H  
ATOM   1552  HA  ALA E  99      59.350  31.052  35.455  1.00 17.54           H  
ATOM   1553  HB1 ALA E  99      58.568  30.257  37.691  1.00 17.78           H  
ATOM   1554  HB2 ALA E  99      57.064  29.654  36.954  1.00 17.78           H  
ATOM   1555  HB3 ALA E  99      58.625  28.913  36.526  1.00 17.78           H  
ATOM   1556  N   ILE E 100      56.392  30.396  34.167  1.00 17.67           N  
ATOM   1557  CA  ILE E 100      55.696  29.969  32.952  1.00 18.07           C  
ATOM   1558  C   ILE E 100      56.177  30.805  31.761  1.00 17.86           C  
ATOM   1559  O   ILE E 100      56.495  30.257  30.708  1.00 17.38           O  
ATOM   1560  CB  ILE E 100      54.165  30.060  33.117  1.00 17.84           C  
ATOM   1561  CG1 ILE E 100      53.687  28.933  34.039  1.00 19.74           C  
ATOM   1562  CG2 ILE E 100      53.445  29.950  31.752  1.00 17.93           C  
ATOM   1563  CD1 ILE E 100      52.453  29.278  34.818  1.00 20.57           C  
ATOM   1564  H   ILE E 100      55.849  30.786  34.924  1.00 17.67           H  
ATOM   1565  HA  ILE E 100      55.933  28.922  32.765  1.00 18.07           H  
ATOM   1566  HB  ILE E 100      53.924  31.030  33.551  1.00 17.84           H  
ATOM   1567 HG12 ILE E 100      54.486  28.702  34.743  1.00 19.74           H  
ATOM   1568 HG13 ILE E 100      53.475  28.055  33.429  1.00 19.74           H  
ATOM   1569 HG21 ILE E 100      53.787  30.750  31.095  1.00 17.93           H  
ATOM   1570 HG22 ILE E 100      53.672  28.985  31.298  1.00 17.93           H  
ATOM   1571 HG23 ILE E 100      52.369  30.037  31.901  1.00 17.93           H  
ATOM   1572 HD11 ILE E 100      52.646  30.155  35.435  1.00 20.57           H  
ATOM   1573 HD12 ILE E 100      51.636  29.492  34.129  1.00 20.57           H  
ATOM   1574 HD13 ILE E 100      52.180  28.438  35.456  1.00 20.57           H  
ATOM   1575  N   LYS E 101      56.259  32.119  31.940  1.00 18.00           N  
ATOM   1576  CA  LYS E 101      56.777  32.978  30.869  1.00 19.24           C  
ATOM   1577  C   LYS E 101      58.132  32.496  30.369  1.00 19.08           C  
ATOM   1578  O   LYS E 101      58.376  32.476  29.168  1.00 19.05           O  
ATOM   1579  CB  LYS E 101      56.853  34.434  31.313  1.00 19.41           C  
ATOM   1580  CG  LYS E 101      55.514  35.123  31.259  1.00 22.93           C  
ATOM   1581  CD  LYS E 101      55.581  36.447  31.985  1.00 28.00           C  
ATOM   1582  CE  LYS E 101      56.411  37.468  31.196  1.00 30.41           C  
ATOM   1583  NZ  LYS E 101      56.119  38.835  31.705  1.00 31.66           N1+
ATOM   1584  H   LYS E 101      55.964  32.528  32.815  1.00 18.00           H  
ATOM   1585  HA  LYS E 101      56.074  32.914  30.039  1.00 19.24           H  
ATOM   1586  HB2 LYS E 101      57.546  34.964  30.659  1.00 19.41           H  
ATOM   1587  HB3 LYS E 101      57.223  34.468  32.338  1.00 19.41           H  
ATOM   1588  HG2 LYS E 101      54.764  34.490  31.732  1.00 22.93           H  
ATOM   1589  HG3 LYS E 101      55.239  35.296  30.218  1.00 22.93           H  
ATOM   1590  HD2 LYS E 101      56.039  36.294  32.962  1.00 28.00           H  
ATOM   1591  HD3 LYS E 101      54.570  36.834  32.114  1.00 28.00           H  
ATOM   1592  HE2 LYS E 101      56.152  37.410  30.139  1.00 30.41           H  
ATOM   1593  HE3 LYS E 101      57.472  37.251  31.322  1.00 30.41           H  
ATOM   1594  HZ1 LYS E 101      55.136  39.035  31.588  1.00 31.66           H  
ATOM   1595  HZ2 LYS E 101      56.359  38.888  32.685  1.00 31.66           H  
ATOM   1596  HZ3 LYS E 101      56.664  39.510  31.188  1.00 31.66           H  
ATOM   1597  N   ARG E 102      58.986  32.088  31.303  1.00 19.66           N  
ATOM   1598  CA  ARG E 102      60.324  31.588  31.021  1.00 20.61           C  
ATOM   1599  C   ARG E 102      60.298  30.211  30.362  1.00 20.27           C  
ATOM   1600  O   ARG E 102      60.987  29.974  29.367  1.00 20.36           O  
ATOM   1601  CB  ARG E 102      61.108  31.530  32.333  1.00 21.68           C  
ATOM   1602  CG  ARG E 102      62.586  31.887  32.259  1.00 24.81           C  
ATOM   1603  CD  ARG E 102      63.067  32.599  33.550  1.00 29.63           C  
ATOM   1604  NE  ARG E 102      62.484  32.032  34.773  1.00 32.86           N  
ATOM   1605  CZ  ARG E 102      61.890  32.733  35.742  1.00 34.00           C  
ATOM   1606  NH1 ARG E 102      61.387  32.096  36.799  1.00 32.58           N1+
ATOM   1607  NH2 ARG E 102      61.810  34.065  35.680  1.00 33.64           N1+
ATOM   1608  H   ARG E 102      58.688  32.127  32.267  1.00 19.66           H  
ATOM   1609  HA  ARG E 102      60.805  32.266  30.316  1.00 20.61           H  
ATOM   1610  HB2 ARG E 102      61.032  30.514  32.719  1.00 21.68           H  
ATOM   1611  HB3 ARG E 102      60.635  32.220  33.032  1.00 21.68           H  
ATOM   1612  HG2 ARG E 102      62.748  32.549  31.409  1.00 24.81           H  
ATOM   1613  HG3 ARG E 102      63.164  30.973  32.123  1.00 24.81           H  
ATOM   1614  HD2 ARG E 102      62.790  33.651  33.489  1.00 29.63           H  
ATOM   1615  HD3 ARG E 102      64.152  32.512  33.610  1.00 29.63           H  
ATOM   1616  HE  ARG E 102      62.537  31.030  34.891  1.00 32.86           H  
ATOM   1617 HH11 ARG E 102      61.442  31.089  36.855  1.00 32.58           H  
ATOM   1618 HH12 ARG E 102      60.950  32.620  37.544  1.00 32.58           H  
ATOM   1619 HH21 ARG E 102      61.371  34.580  36.430  1.00 33.64           H  
ATOM   1620 HH22 ARG E 102      62.188  34.557  34.883  1.00 33.64           H  
ATOM   1621  N   GLN E 103      59.491  29.302  30.902  1.00 19.29           N  
ATOM   1622  CA  GLN E 103      59.565  27.896  30.503  1.00 18.76           C  
ATOM   1623  C   GLN E 103      58.616  27.520  29.372  1.00 18.76           C  
ATOM   1624  O   GLN E 103      58.813  26.511  28.713  1.00 19.03           O  
ATOM   1625  CB  GLN E 103      59.299  27.001  31.706  1.00 18.45           C  
ATOM   1626  CG  GLN E 103      60.399  27.071  32.768  1.00 17.53           C  
ATOM   1627  CD  GLN E 103      59.990  26.357  34.036  1.00 20.54           C  
ATOM   1628  NE2 GLN E 103      59.955  25.114  34.086  1.00 21.60           N  
ATOM   1629  OE1 GLN E 103      59.661  27.137  35.073  1.00 18.84           O  
ATOM   1630  H   GLN E 103      58.817  29.587  31.598  1.00 19.29           H  
ATOM   1631  HA  GLN E 103      60.575  27.746  30.122  1.00 18.76           H  
ATOM   1632  HB2 GLN E 103      59.218  25.971  31.359  1.00 18.45           H  
ATOM   1633  HB3 GLN E 103      58.357  27.306  32.163  1.00 18.45           H  
ATOM   1634  HG2 GLN E 103      60.602  28.117  33.000  1.00 17.53           H  
ATOM   1635  HG3 GLN E 103      61.302  26.604  32.374  1.00 17.53           H  
ATOM   1636 HE21 GLN E 103      60.213  24.569  33.276  1.00 21.60           H  
ATOM   1637 HE22 GLN E 103      59.669  24.651  34.937  1.00 21.60           H  
ATOM   1638  N   VAL E 104      57.578  28.327  29.174  1.00 18.90           N  
ATOM   1639  CA  VAL E 104      56.527  28.026  28.192  1.00 19.38           C  
ATOM   1640  C   VAL E 104      56.411  29.178  27.196  1.00 19.80           C  
ATOM   1641  O   VAL E 104      55.573  30.055  27.339  1.00 19.06           O  
ATOM   1642  CB  VAL E 104      55.148  27.713  28.874  1.00 18.79           C  
ATOM   1643  CG1 VAL E 104      54.192  27.050  27.892  1.00 19.01           C  
ATOM   1644  CG2 VAL E 104      55.340  26.814  30.093  1.00 18.93           C  
ATOM   1645  H   VAL E 104      57.510  29.176  29.717  1.00 18.90           H  
ATOM   1646  HA  VAL E 104      56.812  27.121  27.655  1.00 19.38           H  
ATOM   1647  HB  VAL E 104      54.716  28.660  29.197  1.00 18.79           H  
ATOM   1648 HG11 VAL E 104      54.045  27.702  27.031  1.00 19.01           H  
ATOM   1649 HG12 VAL E 104      54.612  26.100  27.561  1.00 19.01           H  
ATOM   1650 HG13 VAL E 104      53.234  26.873  28.381  1.00 19.01           H  
ATOM   1651 HG21 VAL E 104      55.772  25.864  29.779  1.00 18.93           H  
ATOM   1652 HG22 VAL E 104      56.010  27.301  30.802  1.00 18.93           H  
ATOM   1653 HG23 VAL E 104      54.375  26.635  30.568  1.00 18.93           H  
ATOM   1654  N   GLU E 105      57.271  29.162  26.180  1.00 20.81           N  
ATOM   1655  CA  GLU E 105      57.267  30.248  25.188  1.00 22.55           C  
ATOM   1656  C   GLU E 105      56.060  30.187  24.269  1.00 21.11           C  
ATOM   1657  O   GLU E 105      55.658  31.211  23.708  1.00 21.24           O  
ATOM   1658  CB  GLU E 105      58.581  30.301  24.389  1.00 22.53           C  
ATOM   1659  CG  GLU E 105      59.798  30.583  25.294  1.00 26.29           C  
ATOM   1660  CD  GLU E 105      60.981  31.271  24.587  1.00 26.67           C  
ATOM   1661  OE1 GLU E 105      62.126  31.067  25.059  1.00 31.62           O  
ATOM   1662  OE2 GLU E 105      60.779  32.001  23.580  1.00 31.71           O1-
ATOM   1663  H   GLU E 105      57.929  28.401  26.090  1.00 20.81           H  
ATOM   1664  HA  GLU E 105      57.190  31.178  25.751  1.00 22.55           H  
ATOM   1665  HB2 GLU E 105      58.507  31.092  23.643  1.00 22.53           H  
ATOM   1666  HB3 GLU E 105      58.728  29.343  23.890  1.00 22.53           H  
ATOM   1667  HG2 GLU E 105      60.149  29.633  25.696  1.00 26.29           H  
ATOM   1668  HG3 GLU E 105      59.471  31.225  26.112  1.00 26.29           H  
ATOM   1669  N   ASP E 106      55.482  28.993  24.122  1.00 20.14           N  
ATOM   1670  CA  ASP E 106      54.317  28.826  23.262  1.00 19.59           C  
ATOM   1671  C   ASP E 106      53.038  29.273  23.980  1.00 18.57           C  
ATOM   1672  O   ASP E 106      52.567  28.590  24.895  1.00 18.20           O  
ATOM   1673  CB  ASP E 106      54.202  27.376  22.789  1.00 19.83           C  
ATOM   1674  CG  ASP E 106      53.033  27.150  21.852  1.00 21.05           C  
ATOM   1675  OD1 ASP E 106      52.281  28.101  21.542  1.00 21.55           O  
ATOM   1676  OD2 ASP E 106      52.863  25.995  21.429  1.00 24.53           O1-
ATOM   1677  H   ASP E 106      55.857  28.194  24.613  1.00 20.14           H  
ATOM   1678  HA  ASP E 106      54.446  29.460  22.385  1.00 19.59           H  
ATOM   1679  HB2 ASP E 106      54.077  26.735  23.662  1.00 19.83           H  
ATOM   1680  HB3 ASP E 106      55.121  27.106  22.269  1.00 19.83           H  
ATOM   1681  N   LYS E 107      52.487  30.406  23.548  1.00 17.29           N  
ATOM   1682  CA  LYS E 107      51.250  30.952  24.123  1.00 16.75           C  
ATOM   1683  C   LYS E 107      50.014  30.084  23.877  1.00 15.60           C  
ATOM   1684  O   LYS E 107      48.991  30.256  24.550  1.00 15.63           O  
ATOM   1685  CB  LYS E 107      50.975  32.384  23.625  1.00 16.62           C  
ATOM   1686  CG  LYS E 107      52.125  33.369  23.780  1.00 19.30           C  
ATOM   1687  CD  LYS E 107      52.447  33.704  25.221  1.00 23.40           C  
ATOM   1688  CE  LYS E 107      53.179  35.048  25.274  1.00 25.48           C  
ATOM   1689  NZ  LYS E 107      53.884  35.264  26.549  1.00 28.16           N1+
ATOM   1690  H   LYS E 107      52.937  30.909  22.796  1.00 17.29           H  
ATOM   1691  HA  LYS E 107      51.427  30.964  25.198  1.00 16.75           H  
ATOM   1692  HB2 LYS E 107      50.123  32.774  24.181  1.00 16.62           H  
ATOM   1693  HB3 LYS E 107      50.723  32.328  22.566  1.00 16.62           H  
ATOM   1694  HG2 LYS E 107      51.861  34.291  23.263  1.00 19.30           H  
ATOM   1695  HG3 LYS E 107      53.013  32.936  23.320  1.00 19.30           H  
ATOM   1696  HD2 LYS E 107      53.083  32.926  25.643  1.00 23.40           H  
ATOM   1697  HD3 LYS E 107      51.523  33.769  25.795  1.00 23.40           H  
ATOM   1698  HE2 LYS E 107      52.450  35.847  25.139  1.00 25.48           H  
ATOM   1699  HE3 LYS E 107      53.907  35.080  24.464  1.00 25.48           H  
ATOM   1700  HZ1 LYS E 107      53.220  35.237  27.310  1.00 28.16           H  
ATOM   1701  HZ2 LYS E 107      54.575  34.539  26.679  1.00 28.16           H  
ATOM   1702  HZ3 LYS E 107      54.341  36.165  26.533  1.00 28.16           H  
ATOM   1703  N   ASN E 108      50.120  29.148  22.934  1.00 14.74           N  
ATOM   1704  CA  ASN E 108      49.024  28.229  22.595  1.00 13.55           C  
ATOM   1705  C   ASN E 108      49.025  26.978  23.485  1.00 13.49           C  
ATOM   1706  O   ASN E 108      48.109  26.140  23.395  1.00 13.10           O  
ATOM   1707  CB  ASN E 108      49.139  27.769  21.130  1.00 14.05           C  
ATOM   1708  CG  ASN E 108      49.081  28.929  20.137  1.00 13.20           C  
ATOM   1709  ND2 ASN E 108      50.099  29.051  19.316  1.00 14.07           N  
ATOM   1710  OD1 ASN E 108      48.109  29.679  20.100  1.00 16.75           O  
ATOM   1711  H   ASN E 108      50.992  29.067  22.430  1.00 14.74           H  
ATOM   1712  HA  ASN E 108      48.097  28.780  22.754  1.00 13.55           H  
ATOM   1713  HB2 ASN E 108      48.318  27.085  20.915  1.00 14.05           H  
ATOM   1714  HB3 ASN E 108      50.088  27.249  21.002  1.00 14.05           H  
ATOM   1715 HD21 ASN E 108      50.102  29.783  18.620  1.00 14.07           H  
ATOM   1716 HD22 ASN E 108      50.879  28.413  19.380  1.00 14.07           H  
ATOM   1717  N   ALA E 109      50.072  26.827  24.293  1.00 13.29           N  
ATOM   1718  CA  ALA E 109      50.282  25.571  25.043  1.00 13.70           C  
ATOM   1719  C   ALA E 109      49.133  25.330  26.029  1.00 12.83           C  
ATOM   1720  O   ALA E 109      48.769  26.255  26.759  1.00 13.10           O  
ATOM   1721  CB  ALA E 109      51.610  25.610  25.776  1.00 14.48           C  
ATOM   1722  H   ALA E 109      50.734  27.583  24.395  1.00 13.29           H  
ATOM   1723  HA  ALA E 109      50.301  24.745  24.332  1.00 13.70           H  
ATOM   1724  HB1 ALA E 109      52.417  25.757  25.058  1.00 14.48           H  
ATOM   1725  HB2 ALA E 109      51.606  26.432  26.492  1.00 14.48           H  
ATOM   1726  HB3 ALA E 109      51.761  24.669  26.305  1.00 14.48           H  
ATOM   1727  N   PRO E 110      48.544  24.109  26.029  1.00 12.26           N  
ATOM   1728  CA  PRO E 110      47.440  23.822  26.950  1.00 11.36           C  
ATOM   1729  C   PRO E 110      47.948  23.738  28.388  1.00 11.14           C  
ATOM   1730  O   PRO E 110      48.674  22.800  28.742  1.00 10.50           O  
ATOM   1731  CB  PRO E 110      46.886  22.464  26.479  1.00 11.97           C  
ATOM   1732  CG  PRO E 110      47.956  21.855  25.606  1.00 12.27           C  
ATOM   1733  CD  PRO E 110      48.858  22.979  25.134  1.00 12.17           C  
ATOM   1734  HA  PRO E 110      46.677  24.600  26.942  1.00 11.36           H  
ATOM   1735  HB2 PRO E 110      45.968  22.607  25.908  1.00 11.97           H  
ATOM   1736  HB3 PRO E 110      46.685  21.820  27.335  1.00 11.97           H  
ATOM   1737  HG2 PRO E 110      47.499  21.360  24.749  1.00 12.27           H  
ATOM   1738  HG3 PRO E 110      48.534  21.130  26.178  1.00 12.27           H  
ATOM   1739  HD2 PRO E 110      49.906  22.695  25.226  1.00 12.17           H  
ATOM   1740  HD3 PRO E 110      48.641  23.237  24.098  1.00 12.17           H  
ATOM   1741  N   ILE E 111      47.568  24.738  29.183  1.00 10.54           N  
ATOM   1742  CA  ILE E 111      47.970  24.811  30.580  1.00 10.98           C  
ATOM   1743  C   ILE E 111      46.791  24.485  31.495  1.00 10.19           C  
ATOM   1744  O   ILE E 111      45.676  25.013  31.339  1.00 11.51           O  
ATOM   1745  CB  ILE E 111      48.542  26.216  30.970  1.00 10.62           C  
ATOM   1746  CG1 ILE E 111      49.793  26.566  30.160  1.00 10.64           C  
ATOM   1747  CG2 ILE E 111      48.849  26.251  32.486  1.00 10.47           C  
ATOM   1748  CD1 ILE E 111      50.046  28.107  30.078  1.00 11.93           C  
ATOM   1749  H   ILE E 111      46.982  25.468  28.804  1.00 10.54           H  
ATOM   1750  HA  ILE E 111      48.763  24.075  30.710  1.00 10.98           H  
ATOM   1751  HB  ILE E 111      47.787  26.966  30.736  1.00 10.62           H  
ATOM   1752 HG12 ILE E 111      49.674  26.178  29.149  1.00 10.64           H  
ATOM   1753 HG13 ILE E 111      50.656  26.095  30.630  1.00 10.64           H  
ATOM   1754 HG21 ILE E 111      47.939  26.038  33.046  1.00 10.47           H  
ATOM   1755 HG22 ILE E 111      49.604  25.501  32.721  1.00 10.47           H  
ATOM   1756 HG23 ILE E 111      49.220  27.239  32.759  1.00 10.47           H  
ATOM   1757 HD11 ILE E 111      49.190  28.591  29.609  1.00 11.93           H  
ATOM   1758 HD12 ILE E 111      50.184  28.506  31.083  1.00 11.93           H  
ATOM   1759 HD13 ILE E 111      50.941  28.297  29.485  1.00 11.93           H  
ATOM   1760  N   LEU E 112      47.044  23.608  32.455  1.00  9.36           N  
ATOM   1761  CA  LEU E 112      46.045  23.267  33.454  1.00  8.62           C  
ATOM   1762  C   LEU E 112      46.488  23.709  34.855  1.00  8.60           C  
ATOM   1763  O   LEU E 112      47.542  23.274  35.343  1.00  9.68           O  
ATOM   1764  CB  LEU E 112      45.825  21.738  33.462  1.00  7.91           C  
ATOM   1765  CG  LEU E 112      44.847  21.195  34.520  1.00  8.93           C  
ATOM   1766  CD1 LEU E 112      43.438  21.712  34.264  1.00  9.80           C  
ATOM   1767  CD2 LEU E 112      44.878  19.681  34.502  1.00  8.83           C  
ATOM   1768  H   LEU E 112      47.952  23.166  32.494  1.00  9.36           H  
ATOM   1769  HA  LEU E 112      45.121  23.785  33.198  1.00  8.62           H  
ATOM   1770  HB2 LEU E 112      46.792  21.264  33.630  1.00  7.91           H  
ATOM   1771  HB3 LEU E 112      45.445  21.452  32.481  1.00  7.91           H  
ATOM   1772  HG  LEU E 112      45.154  21.545  35.506  1.00  8.93           H  
ATOM   1773 HD11 LEU E 112      43.439  22.802  34.297  1.00  9.80           H  
ATOM   1774 HD12 LEU E 112      43.101  21.378  33.282  1.00  9.80           H  
ATOM   1775 HD13 LEU E 112      42.765  21.326  35.030  1.00  9.80           H  
ATOM   1776 HD21 LEU E 112      44.572  19.323  33.519  1.00  8.83           H  
ATOM   1777 HD22 LEU E 112      45.889  19.336  34.716  1.00  8.83           H  
ATOM   1778 HD23 LEU E 112      44.194  19.295  35.258  1.00  8.83           H  
ATOM   1779  N   VAL E 113      45.652  24.525  35.484  1.00  8.66           N  
ATOM   1780  CA  VAL E 113      45.861  25.014  36.829  1.00  9.62           C  
ATOM   1781  C   VAL E 113      45.154  24.057  37.808  1.00  8.62           C  
ATOM   1782  O   VAL E 113      43.948  23.844  37.709  1.00  9.06           O  
ATOM   1783  CB  VAL E 113      45.320  26.464  37.003  1.00 10.32           C  
ATOM   1784  CG1 VAL E 113      45.622  26.983  38.422  1.00  9.37           C  
ATOM   1785  CG2 VAL E 113      45.918  27.383  35.974  1.00 11.99           C  
ATOM   1786  H   VAL E 113      44.820  24.822  34.994  1.00  8.66           H  
ATOM   1787  HA  VAL E 113      46.931  25.046  37.035  1.00  9.62           H  
ATOM   1788  HB  VAL E 113      44.240  26.445  36.860  1.00 10.32           H  
ATOM   1789 HG11 VAL E 113      45.163  26.321  39.156  1.00  9.37           H  
ATOM   1790 HG12 VAL E 113      46.700  27.007  38.578  1.00  9.37           H  
ATOM   1791 HG13 VAL E 113      45.216  27.988  38.535  1.00  9.37           H  
ATOM   1792 HG21 VAL E 113      47.000  27.416  36.101  1.00 11.99           H  
ATOM   1793 HG22 VAL E 113      45.681  27.015  34.976  1.00 11.99           H  
ATOM   1794 HG23 VAL E 113      45.507  28.385  36.099  1.00 11.99           H  
ATOM   1795  N   LEU E 114      45.907  23.483  38.748  1.00  8.13           N  
ATOM   1796  CA  LEU E 114      45.296  22.712  39.846  1.00  7.38           C  
ATOM   1797  C   LEU E 114      45.369  23.522  41.142  1.00  7.56           C  
ATOM   1798  O   LEU E 114      46.391  24.130  41.420  1.00  6.94           O  
ATOM   1799  CB  LEU E 114      45.981  21.353  40.062  1.00  7.56           C  
ATOM   1800  CG  LEU E 114      46.204  20.445  38.839  1.00  8.17           C  
ATOM   1801  CD1 LEU E 114      46.871  19.103  39.202  1.00  7.17           C  
ATOM   1802  CD2 LEU E 114      44.871  20.189  38.156  1.00  9.85           C  
ATOM   1803  H   LEU E 114      46.912  23.578  38.707  1.00  8.13           H  
ATOM   1804  HA  LEU E 114      44.259  22.520  39.569  1.00  7.38           H  
ATOM   1805  HB2 LEU E 114      45.372  20.794  40.772  1.00  7.56           H  
ATOM   1806  HB3 LEU E 114      46.959  21.551  40.500  1.00  7.56           H  
ATOM   1807  HG  LEU E 114      46.887  20.965  38.167  1.00  8.17           H  
ATOM   1808 HD11 LEU E 114      47.826  19.293  39.692  1.00  7.17           H  
ATOM   1809 HD12 LEU E 114      46.221  18.545  39.876  1.00  7.17           H  
ATOM   1810 HD13 LEU E 114      47.037  18.523  38.294  1.00  7.17           H  
ATOM   1811 HD21 LEU E 114      44.204  19.669  38.844  1.00  9.85           H  
ATOM   1812 HD22 LEU E 114      44.424  21.139  37.865  1.00  9.85           H  
ATOM   1813 HD23 LEU E 114      45.029  19.575  37.269  1.00  9.85           H  
ATOM   1814  N   GLY E 115      44.317  23.504  41.952  1.00  6.99           N  
ATOM   1815  CA  GLY E 115      44.392  24.165  43.242  1.00  6.56           C  
ATOM   1816  C   GLY E 115      43.233  23.799  44.141  1.00  7.47           C  
ATOM   1817  O   GLY E 115      42.425  22.935  43.817  1.00  5.83           O  
ATOM   1818  H   GLY E 115      43.469  23.033  41.672  1.00  6.99           H  
ATOM   1819  HA2 GLY E 115      44.387  25.244  43.084  1.00  6.56           H  
ATOM   1820  HA3 GLY E 115      45.321  23.874  43.732  1.00  6.56           H  
ATOM   1821  N   THR E 116      43.145  24.481  45.276  1.00  6.42           N  
ATOM   1822  CA  THR E 116      41.984  24.314  46.107  1.00  7.34           C  
ATOM   1823  C   THR E 116      40.765  24.984  45.450  1.00  7.96           C  
ATOM   1824  O   THR E 116      40.896  25.787  44.521  1.00  6.70           O  
ATOM   1825  CB  THR E 116      42.175  24.978  47.478  1.00  6.90           C  
ATOM   1826  CG2 THR E 116      43.402  24.393  48.208  1.00  7.98           C  
ATOM   1827  OG1 THR E 116      42.328  26.384  47.280  1.00  8.54           O  
ATOM   1828  H   THR E 116      43.885  25.110  45.553  1.00  6.42           H  
ATOM   1829  HA  THR E 116      41.832  23.242  46.229  1.00  7.34           H  
ATOM   1830  HB  THR E 116      41.304  24.784  48.104  1.00  6.90           H  
ATOM   1831  HG1 THR E 116      43.186  26.635  47.631  1.00  8.54           H  
ATOM   1832 HG21 THR E 116      43.263  23.321  48.350  1.00  7.98           H  
ATOM   1833 HG22 THR E 116      44.297  24.568  47.611  1.00  7.98           H  
ATOM   1834 HG23 THR E 116      43.512  24.877  49.178  1.00  7.98           H  
ATOM   1835  N   LYS E 117      39.583  24.654  45.945  1.00  7.98           N  
ATOM   1836  CA  LYS E 117      38.383  25.347  45.482  1.00 10.00           C  
ATOM   1837  C   LYS E 117      38.507  26.893  45.561  1.00  9.70           C  
ATOM   1838  O   LYS E 117      38.240  27.581  44.566  1.00  9.45           O  
ATOM   1839  CB  LYS E 117      37.134  24.822  46.202  1.00 10.27           C  
ATOM   1840  CG  LYS E 117      35.823  25.458  45.662  1.00 11.25           C  
ATOM   1841  CD  LYS E 117      34.604  24.906  46.393  1.00 14.28           C  
ATOM   1842  CE  LYS E 117      34.067  25.878  47.439  1.00 21.23           C  
ATOM   1843  NZ  LYS E 117      32.744  25.367  48.007  1.00 25.17           N1+
ATOM   1844  H   LYS E 117      39.511  23.925  46.641  1.00  7.98           H  
ATOM   1845  HA  LYS E 117      38.273  25.120  44.422  1.00 10.00           H  
ATOM   1846  HB2 LYS E 117      37.221  25.050  47.264  1.00 10.27           H  
ATOM   1847  HB3 LYS E 117      37.080  23.742  46.066  1.00 10.27           H  
ATOM   1848  HG2 LYS E 117      35.731  25.236  44.599  1.00 11.25           H  
ATOM   1849  HG3 LYS E 117      35.866  26.538  45.806  1.00 11.25           H  
ATOM   1850  HD2 LYS E 117      34.884  23.977  46.889  1.00 14.28           H  
ATOM   1851  HD3 LYS E 117      33.819  24.707  45.664  1.00 14.28           H  
ATOM   1852  HE2 LYS E 117      33.908  26.852  46.977  1.00 21.23           H  
ATOM   1853  HE3 LYS E 117      34.792  25.974  48.247  1.00 21.23           H  
ATOM   1854  HZ1 LYS E 117      32.070  25.277  47.261  1.00 25.17           H  
ATOM   1855  HZ2 LYS E 117      32.889  24.466  48.440  1.00 25.17           H  
ATOM   1856  HZ3 LYS E 117      32.399  26.020  48.696  1.00 25.17           H  
ATOM   1857  N   ALA E 118      38.937  27.450  46.698  1.00  9.42           N  
ATOM   1858  CA  ALA E 118      39.104  28.912  46.794  1.00  9.72           C  
ATOM   1859  C   ALA E 118      40.076  29.469  45.733  1.00  9.45           C  
ATOM   1860  O   ALA E 118      39.782  30.449  45.062  1.00  9.40           O  
ATOM   1861  CB  ALA E 118      39.575  29.340  48.194  1.00  9.70           C  
ATOM   1862  H   ALA E 118      39.148  26.867  47.495  1.00  9.42           H  
ATOM   1863  HA  ALA E 118      38.117  29.334  46.605  1.00  9.72           H  
ATOM   1864  HB1 ALA E 118      38.871  28.975  48.942  1.00  9.70           H  
ATOM   1865  HB2 ALA E 118      40.562  28.921  48.389  1.00  9.70           H  
ATOM   1866  HB3 ALA E 118      39.626  30.428  48.243  1.00  9.70           H  
ATOM   1867  N   THR E 119      41.238  28.848  45.595  1.00  8.87           N  
ATOM   1868  CA  THR E 119      42.227  29.316  44.594  1.00  9.30           C  
ATOM   1869  C   THR E 119      41.635  29.343  43.185  1.00  9.14           C  
ATOM   1870  O   THR E 119      41.740  30.348  42.472  1.00 10.05           O  
ATOM   1871  CB  THR E 119      43.496  28.455  44.668  1.00  8.87           C  
ATOM   1872  CG2 THR E 119      44.571  28.866  43.615  1.00  9.25           C  
ATOM   1873  OG1 THR E 119      44.047  28.615  45.977  1.00  7.04           O  
ATOM   1874  H   THR E 119      41.452  28.050  46.176  1.00  8.87           H  
ATOM   1875  HA  THR E 119      42.500  30.344  44.832  1.00  9.30           H  
ATOM   1876  HB  THR E 119      43.222  27.422  44.455  1.00  8.87           H  
ATOM   1877  HG1 THR E 119      43.382  28.332  46.609  1.00  7.04           H  
ATOM   1878 HG21 THR E 119      44.151  28.777  42.613  1.00  9.25           H  
ATOM   1879 HG22 THR E 119      44.876  29.898  43.791  1.00  9.25           H  
ATOM   1880 HG23 THR E 119      45.437  28.211  43.706  1.00  9.25           H  
ATOM   1881  N   ILE E 120      41.039  28.233  42.784  1.00  9.05           N  
ATOM   1882  CA  ILE E 120      40.482  28.093  41.439  1.00  9.82           C  
ATOM   1883  C   ILE E 120      39.326  29.078  41.200  1.00 10.72           C  
ATOM   1884  O   ILE E 120      39.259  29.752  40.151  1.00 10.49           O  
ATOM   1885  CB  ILE E 120      40.075  26.633  41.173  1.00  8.91           C  
ATOM   1886  CG1 ILE E 120      41.309  25.718  41.206  1.00  8.64           C  
ATOM   1887  CG2 ILE E 120      39.328  26.466  39.817  1.00 11.94           C  
ATOM   1888  CD1 ILE E 120      42.477  26.214  40.301  1.00  7.39           C  
ATOM   1889  H   ILE E 120      40.966  27.457  43.427  1.00  9.05           H  
ATOM   1890  HA  ILE E 120      41.257  28.352  40.718  1.00  9.82           H  
ATOM   1891  HB  ILE E 120      39.386  26.344  41.966  1.00  8.91           H  
ATOM   1892 HG12 ILE E 120      41.011  24.725  40.870  1.00  8.64           H  
ATOM   1893 HG13 ILE E 120      41.669  25.662  42.233  1.00  8.64           H  
ATOM   1894 HG21 ILE E 120      38.447  27.107  39.806  1.00 11.94           H  
ATOM   1895 HG22 ILE E 120      39.992  26.747  38.999  1.00 11.94           H  
ATOM   1896 HG23 ILE E 120      39.023  25.427  39.696  1.00 11.94           H  
ATOM   1897 HD11 ILE E 120      42.135  26.277  39.268  1.00  7.39           H  
ATOM   1898 HD12 ILE E 120      42.803  27.199  40.636  1.00  7.39           H  
ATOM   1899 HD13 ILE E 120      43.310  25.514  40.366  1.00  7.39           H  
ATOM   1900  N   GLN E 121      38.432  29.182  42.178  1.00 11.30           N  
ATOM   1901  CA  GLN E 121      37.284  30.103  42.051  1.00 13.31           C  
ATOM   1902  C   GLN E 121      37.684  31.582  41.978  1.00 12.62           C  
ATOM   1903  O   GLN E 121      36.964  32.382  41.378  1.00 12.62           O  
ATOM   1904  CB  GLN E 121      36.225  29.842  43.134  1.00 12.71           C  
ATOM   1905  CG  GLN E 121      35.650  28.423  43.021  1.00 15.52           C  
ATOM   1906  CD  GLN E 121      34.285  28.209  43.675  1.00 18.44           C  
ATOM   1907  NE2 GLN E 121      33.373  27.645  43.051  1.00 25.18           N  
ATOM   1908  OE1 GLN E 121      34.139  28.628  44.931  1.00 21.67           O  
ATOM   1909  H   GLN E 121      38.538  28.627  43.015  1.00 11.30           H  
ATOM   1910  HA  GLN E 121      36.830  29.881  41.085  1.00 13.31           H  
ATOM   1911  HB2 GLN E 121      35.416  30.563  43.020  1.00 12.71           H  
ATOM   1912  HB3 GLN E 121      36.684  29.962  44.115  1.00 12.71           H  
ATOM   1913  HG2 GLN E 121      36.357  27.737  43.488  1.00 15.52           H  
ATOM   1914  HG3 GLN E 121      35.556  28.183  41.962  1.00 15.52           H  
ATOM   1915 HE21 GLN E 121      32.479  27.489  43.495  1.00 25.18           H  
ATOM   1916 HE22 GLN E 121      33.524  27.342  42.099  1.00 25.18           H  
ATOM   1917  N   SER E 122      38.845  31.928  42.534  1.00 11.98           N  
ATOM   1918  CA  SER E 122      39.364  33.306  42.485  1.00 12.31           C  
ATOM   1919  C   SER E 122      39.768  33.703  41.066  1.00 12.66           C  
ATOM   1920  O   SER E 122      39.878  34.886  40.787  1.00 12.43           O  
ATOM   1921  CB  SER E 122      40.596  33.483  43.388  1.00 11.07           C  
ATOM   1922  OG  SER E 122      41.733  32.842  42.797  1.00 12.33           O  
ATOM   1923  H   SER E 122      39.389  31.220  43.006  1.00 11.98           H  
ATOM   1924  HA  SER E 122      38.552  33.944  42.836  1.00 12.31           H  
ATOM   1925  HB2 SER E 122      40.396  33.037  44.362  1.00 11.07           H  
ATOM   1926  HB3 SER E 122      40.804  34.546  43.510  1.00 11.07           H  
ATOM   1927  HG  SER E 122      41.523  31.910  42.701  1.00 12.33           H  
ATOM   1928  N   ASN E 123      40.000  32.707  40.209  1.00 12.84           N  
ATOM   1929  CA  ASN E 123      40.649  32.871  38.894  1.00 13.95           C  
ATOM   1930  C   ASN E 123      41.961  33.650  38.868  1.00 12.77           C  
ATOM   1931  O   ASN E 123      42.359  34.156  37.816  1.00 13.37           O  
ATOM   1932  CB  ASN E 123      39.690  33.435  37.834  1.00 15.67           C  
ATOM   1933  CG  ASN E 123      38.693  32.418  37.369  1.00 19.48           C  
ATOM   1934  ND2 ASN E 123      37.436  32.785  37.437  1.00 24.62           N  
ATOM   1935  OD1 ASN E 123      39.039  31.298  36.978  1.00 25.99           O  
ATOM   1936  H   ASN E 123      39.712  31.777  40.479  1.00 12.84           H  
ATOM   1937  HA  ASN E 123      40.922  31.845  38.647  1.00 13.95           H  
ATOM   1938  HB2 ASN E 123      40.274  33.771  36.977  1.00 15.67           H  
ATOM   1939  HB3 ASN E 123      39.153  34.282  38.262  1.00 15.67           H  
ATOM   1940 HD21 ASN E 123      37.197  33.711  37.763  1.00 24.62           H  
ATOM   1941 HD22 ASN E 123      36.707  32.142  37.164  1.00 24.62           H  
ATOM   1942  N   ALA E 124      42.620  33.773  40.018  1.00 12.58           N  
ATOM   1943  CA  ALA E 124      43.911  34.461  40.092  1.00 11.44           C  
ATOM   1944  C   ALA E 124      44.869  33.991  39.000  1.00 11.47           C  
ATOM   1945  O   ALA E 124      45.474  34.828  38.315  1.00  9.72           O  
ATOM   1946  CB  ALA E 124      44.557  34.281  41.455  1.00 12.02           C  
ATOM   1947  H   ALA E 124      42.220  33.383  40.859  1.00 12.58           H  
ATOM   1948  HA  ALA E 124      43.708  35.521  39.936  1.00 11.44           H  
ATOM   1949  HB1 ALA E 124      43.881  34.645  42.229  1.00 12.02           H  
ATOM   1950  HB2 ALA E 124      44.765  33.224  41.622  1.00 12.02           H  
ATOM   1951  HB3 ALA E 124      45.489  34.845  41.493  1.00 12.02           H  
ATOM   1952  N   TYR E 125      45.044  32.671  38.867  1.00 10.55           N  
ATOM   1953  CA  TYR E 125      45.962  32.141  37.840  1.00 11.25           C  
ATOM   1954  C   TYR E 125      45.541  32.457  36.424  1.00 12.15           C  
ATOM   1955  O   TYR E 125      46.365  32.905  35.621  1.00 12.49           O  
ATOM   1956  CB  TYR E 125      46.192  30.641  37.973  1.00 10.75           C  
ATOM   1957  CG  TYR E 125      47.148  30.261  39.078  1.00 10.66           C  
ATOM   1958  CD1 TYR E 125      46.657  29.942  40.360  1.00 11.08           C  
ATOM   1959  CD2 TYR E 125      48.539  30.194  38.849  1.00 10.97           C  
ATOM   1960  CE1 TYR E 125      47.509  29.581  41.377  1.00 10.98           C  
ATOM   1961  CE2 TYR E 125      49.415  29.818  39.875  1.00  9.72           C  
ATOM   1962  CZ  TYR E 125      48.880  29.513  41.132  1.00 10.61           C  
ATOM   1963  OH  TYR E 125      49.702  29.137  42.163  1.00 10.97           O  
ATOM   1964  H   TYR E 125      44.546  32.034  39.472  1.00 10.55           H  
ATOM   1965  HA  TYR E 125      46.900  32.662  38.033  1.00 11.25           H  
ATOM   1966  HB2 TYR E 125      46.594  30.271  37.030  1.00 10.75           H  
ATOM   1967  HB3 TYR E 125      45.232  30.163  38.171  1.00 10.75           H  
ATOM   1968  HD1 TYR E 125      45.594  29.982  40.547  1.00 11.08           H  
ATOM   1969  HD2 TYR E 125      48.932  30.435  37.872  1.00 10.97           H  
ATOM   1970  HE1 TYR E 125      47.119  29.352  42.358  1.00 10.98           H  
ATOM   1971  HE2 TYR E 125      50.479  29.765  39.700  1.00  9.72           H  
ATOM   1972  HH  TYR E 125      50.637  29.106  41.946  1.00 10.97           H  
ATOM   1973  N   ASP E 126      44.272  32.220  36.122  1.00 12.99           N  
ATOM   1974  CA  ASP E 126      43.734  32.433  34.767  1.00 13.84           C  
ATOM   1975  C   ASP E 126      43.864  33.885  34.357  1.00 14.11           C  
ATOM   1976  O   ASP E 126      44.289  34.187  33.225  1.00 14.36           O  
ATOM   1977  CB  ASP E 126      42.267  32.002  34.676  1.00 14.81           C  
ATOM   1978  CG  ASP E 126      42.040  30.561  35.157  1.00 17.17           C  
ATOM   1979  OD1 ASP E 126      42.323  30.278  36.348  1.00 18.62           O  
ATOM   1980  OD2 ASP E 126      41.541  29.734  34.350  1.00 18.13           O1-
ATOM   1981  H   ASP E 126      43.653  31.882  36.845  1.00 12.99           H  
ATOM   1982  HA  ASP E 126      44.320  31.817  34.085  1.00 13.84           H  
ATOM   1983  HB2 ASP E 126      41.946  32.077  33.637  1.00 14.81           H  
ATOM   1984  HB3 ASP E 126      41.668  32.673  35.291  1.00 14.81           H  
ATOM   1985  N   ASN E 127      43.518  34.787  35.278  1.00 14.18           N  
ATOM   1986  CA  ASN E 127      43.608  36.231  35.009  1.00 15.46           C  
ATOM   1987  C   ASN E 127      45.027  36.650  34.675  1.00 15.37           C  
ATOM   1988  O   ASN E 127      45.243  37.374  33.712  1.00 15.60           O  
ATOM   1989  CB  ASN E 127      43.083  37.062  36.191  1.00 15.48           C  
ATOM   1990  CG  ASN E 127      41.582  36.944  36.371  1.00 17.99           C  
ATOM   1991  ND2 ASN E 127      41.106  37.325  37.551  1.00 21.85           N  
ATOM   1992  OD1 ASN E 127      40.857  36.534  35.466  1.00 20.28           O  
ATOM   1993  H   ASN E 127      43.187  34.472  36.179  1.00 14.18           H  
ATOM   1994  HA  ASN E 127      42.977  36.426  34.142  1.00 15.46           H  
ATOM   1995  HB2 ASN E 127      43.332  38.109  36.018  1.00 15.48           H  
ATOM   1996  HB3 ASN E 127      43.571  36.718  37.103  1.00 15.48           H  
ATOM   1997 HD21 ASN E 127      40.113  37.284  37.732  1.00 21.85           H  
ATOM   1998 HD22 ASN E 127      41.737  37.656  38.267  1.00 21.85           H  
ATOM   1999  N   ALA E 128      45.985  36.173  35.475  1.00 15.07           N  
ATOM   2000  CA  ALA E 128      47.393  36.499  35.317  1.00 15.18           C  
ATOM   2001  C   ALA E 128      48.005  35.883  34.051  1.00 15.39           C  
ATOM   2002  O   ALA E 128      48.786  36.535  33.366  1.00 15.78           O  
ATOM   2003  CB  ALA E 128      48.159  36.086  36.560  1.00 15.31           C  
ATOM   2004  H   ALA E 128      45.717  35.555  36.228  1.00 15.07           H  
ATOM   2005  HA  ALA E 128      47.471  37.579  35.193  1.00 15.18           H  
ATOM   2006  HB1 ALA E 128      47.736  36.587  37.431  1.00 15.31           H  
ATOM   2007  HB2 ALA E 128      48.085  35.006  36.690  1.00 15.31           H  
ATOM   2008  HB3 ALA E 128      49.206  36.368  36.452  1.00 15.31           H  
ATOM   2009  N   LEU E 129      47.641  34.632  33.735  1.00 15.26           N  
ATOM   2010  CA  LEU E 129      48.087  33.990  32.497  1.00 15.36           C  
ATOM   2011  C   LEU E 129      47.518  34.672  31.255  1.00 15.65           C  
ATOM   2012  O   LEU E 129      48.240  34.860  30.266  1.00 14.95           O  
ATOM   2013  CB  LEU E 129      47.716  32.487  32.475  1.00 14.50           C  
ATOM   2014  CG  LEU E 129      48.510  31.639  33.481  1.00 14.97           C  
ATOM   2015  CD1 LEU E 129      47.815  30.278  33.691  1.00 12.30           C  
ATOM   2016  CD2 LEU E 129      49.962  31.498  33.046  1.00 13.54           C  
ATOM   2017  H   LEU E 129      47.044  34.119  34.367  1.00 15.26           H  
ATOM   2018  HA  LEU E 129      49.172  34.091  32.476  1.00 15.36           H  
ATOM   2019  HB2 LEU E 129      47.906  32.100  31.474  1.00 14.50           H  
ATOM   2020  HB3 LEU E 129      46.655  32.391  32.706  1.00 14.50           H  
ATOM   2021  HG  LEU E 129      48.526  32.146  34.446  1.00 14.97           H  
ATOM   2022 HD11 LEU E 129      46.801  30.440  34.055  1.00 12.30           H  
ATOM   2023 HD12 LEU E 129      47.779  29.738  32.745  1.00 12.30           H  
ATOM   2024 HD13 LEU E 129      48.374  29.693  34.422  1.00 12.30           H  
ATOM   2025 HD21 LEU E 129      50.005  30.994  32.081  1.00 13.54           H  
ATOM   2026 HD22 LEU E 129      50.413  32.487  32.960  1.00 13.54           H  
ATOM   2027 HD23 LEU E 129      50.508  30.913  33.786  1.00 13.54           H  
ATOM   2028  N   LYS E 130      46.235  35.030  31.304  1.00 17.23           N  
ATOM   2029  CA  LYS E 130      45.608  35.742  30.178  1.00 19.13           C  
ATOM   2030  C   LYS E 130      46.283  37.080  29.920  1.00 19.75           C  
ATOM   2031  O   LYS E 130      46.539  37.430  28.768  1.00 19.25           O  
ATOM   2032  CB  LYS E 130      44.116  35.916  30.383  1.00 19.67           C  
ATOM   2033  CG  LYS E 130      43.365  34.616  30.106  1.00 22.76           C  
ATOM   2034  CD  LYS E 130      41.979  34.559  30.738  1.00 28.57           C  
ATOM   2035  CE  LYS E 130      41.306  33.219  30.422  1.00 28.50           C  
ATOM   2036  NZ  LYS E 130      39.822  33.325  30.587  1.00 34.21           N1+
ATOM   2037  H   LYS E 130      45.686  34.810  32.123  1.00 17.23           H  
ATOM   2038  HA  LYS E 130      45.747  35.122  29.292  1.00 19.13           H  
ATOM   2039  HB2 LYS E 130      43.752  36.688  29.705  1.00 19.67           H  
ATOM   2040  HB3 LYS E 130      43.932  36.220  31.413  1.00 19.67           H  
ATOM   2041  HG2 LYS E 130      43.956  33.788  30.498  1.00 22.76           H  
ATOM   2042  HG3 LYS E 130      43.255  34.506  29.027  1.00 22.76           H  
ATOM   2043  HD2 LYS E 130      41.369  35.370  30.341  1.00 28.57           H  
ATOM   2044  HD3 LYS E 130      42.072  34.669  31.818  1.00 28.57           H  
ATOM   2045  HE2 LYS E 130      41.689  32.457  31.101  1.00 28.50           H  
ATOM   2046  HE3 LYS E 130      41.533  32.937  29.394  1.00 28.50           H  
ATOM   2047  HZ1 LYS E 130      39.607  33.586  31.539  1.00 34.21           H  
ATOM   2048  HZ2 LYS E 130      39.462  34.027  29.956  1.00 34.21           H  
ATOM   2049  HZ3 LYS E 130      39.395  32.434  30.378  1.00 34.21           H  
ATOM   2050  N   GLN E 131      46.593  37.794  31.003  1.00 20.83           N  
ATOM   2051  CA  GLN E 131      47.299  39.067  30.953  1.00 22.29           C  
ATOM   2052  C   GLN E 131      48.646  38.922  30.236  1.00 22.16           C  
ATOM   2053  O   GLN E 131      49.080  39.836  29.528  1.00 22.45           O  
ATOM   2054  CB  GLN E 131      47.500  39.587  32.378  1.00 22.39           C  
ATOM   2055  CG  GLN E 131      47.963  41.041  32.493  1.00 25.12           C  
ATOM   2056  CD  GLN E 131      48.442  41.378  33.917  1.00 26.62           C  
ATOM   2057  NE2 GLN E 131      47.813  42.377  34.541  1.00 30.22           N  
ATOM   2058  OE1 GLN E 131      49.375  40.743  34.442  1.00 33.25           O  
ATOM   2059  H   GLN E 131      46.324  37.432  31.907  1.00 20.83           H  
ATOM   2060  HA  GLN E 131      46.702  39.782  30.387  1.00 22.29           H  
ATOM   2061  HB2 GLN E 131      48.247  38.958  32.862  1.00 22.39           H  
ATOM   2062  HB3 GLN E 131      46.551  39.495  32.905  1.00 22.39           H  
ATOM   2063  HG2 GLN E 131      47.132  41.697  32.236  1.00 25.12           H  
ATOM   2064  HG3 GLN E 131      48.785  41.206  31.796  1.00 25.12           H  
ATOM   2065 HE21 GLN E 131      47.060  42.867  34.079  1.00 30.22           H  
ATOM   2066 HE22 GLN E 131      48.090  42.643  35.475  1.00 30.22           H  
ATOM   2067  N   GLN E 132      49.291  37.770  30.408  1.00 21.52           N  
ATOM   2068  CA  GLN E 132      50.585  37.490  29.784  1.00 21.52           C  
ATOM   2069  C   GLN E 132      50.486  36.842  28.414  1.00 21.28           C  
ATOM   2070  O   GLN E 132      51.483  36.327  27.888  1.00 21.94           O  
ATOM   2071  CB  GLN E 132      51.450  36.627  30.698  1.00 22.00           C  
ATOM   2072  CG  GLN E 132      51.848  37.334  31.990  1.00 22.93           C  
ATOM   2073  CD  GLN E 132      52.624  38.625  31.739  1.00 28.22           C  
ATOM   2074  NE2 GLN E 132      52.190  39.716  32.369  1.00 27.32           N  
ATOM   2075  OE1 GLN E 132      53.590  38.637  30.975  1.00 28.06           O  
ATOM   2076  H   GLN E 132      48.871  37.061  30.992  1.00 21.52           H  
ATOM   2077  HA  GLN E 132      51.050  38.464  29.634  1.00 21.52           H  
ATOM   2078  HB2 GLN E 132      52.357  36.353  30.159  1.00 22.00           H  
ATOM   2079  HB3 GLN E 132      50.893  35.726  30.953  1.00 22.00           H  
ATOM   2080  HG2 GLN E 132      52.472  36.661  32.578  1.00 22.93           H  
ATOM   2081  HG3 GLN E 132      50.944  37.574  32.549  1.00 22.93           H  
ATOM   2082 HE21 GLN E 132      51.393  39.659  32.987  1.00 27.32           H  
ATOM   2083 HE22 GLN E 132      52.658  40.600  32.229  1.00 27.32           H  
ATOM   2084  N   GLY E 133      49.293  36.853  27.839  1.00 20.50           N  
ATOM   2085  CA  GLY E 133      49.110  36.370  26.474  1.00 20.30           C  
ATOM   2086  C   GLY E 133      48.823  34.886  26.262  1.00 19.88           C  
ATOM   2087  O   GLY E 133      48.714  34.453  25.120  1.00 20.10           O  
ATOM   2088  H   GLY E 133      48.497  37.201  28.354  1.00 20.50           H  
ATOM   2089  HA2 GLY E 133      50.022  36.604  25.924  1.00 20.30           H  
ATOM   2090  HA3 GLY E 133      48.275  36.924  26.045  1.00 20.30           H  
ATOM   2091  N   TYR E 134      48.675  34.107  27.339  1.00 18.90           N  
ATOM   2092  CA  TYR E 134      48.356  32.675  27.194  1.00 18.68           C  
ATOM   2093  C   TYR E 134      46.900  32.476  26.800  1.00 18.42           C  
ATOM   2094  O   TYR E 134      46.000  33.065  27.404  1.00 19.17           O  
ATOM   2095  CB  TYR E 134      48.764  31.849  28.435  1.00 17.68           C  
ATOM   2096  CG  TYR E 134      50.254  31.787  28.560  1.00 17.18           C  
ATOM   2097  CD1 TYR E 134      50.952  32.791  29.240  1.00 16.61           C  
ATOM   2098  CD2 TYR E 134      50.988  30.765  27.931  1.00 14.38           C  
ATOM   2099  CE1 TYR E 134      52.322  32.774  29.309  1.00 18.13           C  
ATOM   2100  CE2 TYR E 134      52.361  30.734  27.992  1.00 15.19           C  
ATOM   2101  CZ  TYR E 134      53.028  31.750  28.688  1.00 16.96           C  
ATOM   2102  OH  TYR E 134      54.397  31.762  28.769  1.00 17.73           O  
ATOM   2103  H   TYR E 134      48.783  34.504  28.261  1.00 18.90           H  
ATOM   2104  HA  TYR E 134      48.963  32.285  26.376  1.00 18.68           H  
ATOM   2105  HB2 TYR E 134      48.370  30.837  28.337  1.00 17.68           H  
ATOM   2106  HB3 TYR E 134      48.349  32.316  29.328  1.00 17.68           H  
ATOM   2107  HD1 TYR E 134      50.405  33.590  29.717  1.00 16.61           H  
ATOM   2108  HD2 TYR E 134      50.464  29.991  27.391  1.00 14.38           H  
ATOM   2109  HE1 TYR E 134      52.849  33.551  29.842  1.00 18.13           H  
ATOM   2110  HE2 TYR E 134      52.915  29.941  27.512  1.00 15.19           H  
ATOM   2111  HH  TYR E 134      54.836  31.036  28.320  1.00 17.73           H  
ATOM   2112  N   LEU E 135      46.693  31.649  25.776  1.00 17.86           N  
ATOM   2113  CA  LEU E 135      45.399  31.495  25.100  1.00 18.16           C  
ATOM   2114  C   LEU E 135      44.601  30.217  25.432  1.00 17.60           C  
ATOM   2115  O   LEU E 135      43.415  30.106  25.075  1.00 18.07           O  
ATOM   2116  CB  LEU E 135      45.616  31.542  23.575  1.00 18.32           C  
ATOM   2117  CG  LEU E 135      46.208  32.827  22.978  1.00 19.65           C  
ATOM   2118  CD1 LEU E 135      46.605  32.604  21.517  1.00 20.57           C  
ATOM   2119  CD2 LEU E 135      45.215  33.992  23.105  1.00 20.43           C  
ATOM   2120  H   LEU E 135      47.471  31.096  25.446  1.00 17.86           H  
ATOM   2121  HA  LEU E 135      44.796  32.322  25.475  1.00 18.16           H  
ATOM   2122  HB2 LEU E 135      44.647  31.380  23.103  1.00 18.32           H  
ATOM   2123  HB3 LEU E 135      46.287  30.723  23.316  1.00 18.32           H  
ATOM   2124  HG  LEU E 135      47.105  33.087  23.539  1.00 19.65           H  
ATOM   2125 HD11 LEU E 135      47.332  31.794  21.458  1.00 20.57           H  
ATOM   2126 HD12 LEU E 135      45.721  32.342  20.936  1.00 20.57           H  
ATOM   2127 HD13 LEU E 135      47.045  33.517  21.117  1.00 20.57           H  
ATOM   2128 HD21 LEU E 135      44.306  33.757  22.551  1.00 20.43           H  
ATOM   2129 HD22 LEU E 135      44.970  34.148  24.156  1.00 20.43           H  
ATOM   2130 HD23 LEU E 135      45.664  34.898  22.698  1.00 20.43           H  
ATOM   2131  N   ASN E 136      45.249  29.256  26.085  1.00 16.04           N  
ATOM   2132  CA  ASN E 136      44.695  27.923  26.263  1.00 15.55           C  
ATOM   2133  C   ASN E 136      44.865  27.506  27.732  1.00 15.28           C  
ATOM   2134  O   ASN E 136      45.733  26.696  28.064  1.00 14.68           O  
ATOM   2135  CB  ASN E 136      45.421  26.958  25.297  1.00 15.42           C  
ATOM   2136  CG  ASN E 136      44.788  25.577  25.215  1.00 19.44           C  
ATOM   2137  ND2 ASN E 136      45.307  24.750  24.290  1.00 19.31           N  
ATOM   2138  OD1 ASN E 136      43.870  25.239  25.968  1.00 21.94           O  
ATOM   2139  H   ASN E 136      46.160  29.460  26.472  1.00 16.04           H  
ATOM   2140  HA  ASN E 136      43.630  27.900  26.031  1.00 15.55           H  
ATOM   2141  HB2 ASN E 136      46.451  26.844  25.635  1.00 15.42           H  
ATOM   2142  HB3 ASN E 136      45.413  27.399  24.300  1.00 15.42           H  
ATOM   2143 HD21 ASN E 136      44.946  23.812  24.192  1.00 19.31           H  
ATOM   2144 HD22 ASN E 136      46.058  25.067  23.694  1.00 19.31           H  
ATOM   2145  N   ILE E 137      44.015  28.066  28.596  1.00 14.71           N  
ATOM   2146  CA  ILE E 137      44.112  27.884  30.051  1.00 15.19           C  
ATOM   2147  C   ILE E 137      42.889  27.132  30.565  1.00 14.99           C  
ATOM   2148  O   ILE E 137      41.751  27.551  30.313  1.00 16.09           O  
ATOM   2149  CB  ILE E 137      44.193  29.264  30.784  1.00 15.08           C  
ATOM   2150  CG1 ILE E 137      45.305  30.123  30.182  1.00 16.49           C  
ATOM   2151  CG2 ILE E 137      44.357  29.082  32.329  1.00 15.37           C  
ATOM   2152  CD1 ILE E 137      45.149  31.593  30.478  1.00 19.85           C  
ATOM   2153  H   ILE E 137      43.270  28.642  28.232  1.00 14.71           H  
ATOM   2154  HA  ILE E 137      45.019  27.315  30.256  1.00 15.19           H  
ATOM   2155  HB  ILE E 137      43.251  29.791  30.633  1.00 15.08           H  
ATOM   2156 HG12 ILE E 137      45.302  29.985  29.101  1.00 16.49           H  
ATOM   2157 HG13 ILE E 137      46.259  29.788  30.588  1.00 16.49           H  
ATOM   2158 HG21 ILE E 137      43.520  28.502  32.717  1.00 15.37           H  
ATOM   2159 HG22 ILE E 137      45.290  28.557  32.536  1.00 15.37           H  
ATOM   2160 HG23 ILE E 137      44.376  30.060  32.810  1.00 15.37           H  
ATOM   2161 HD11 ILE E 137      44.198  31.945  30.078  1.00 19.85           H  
ATOM   2162 HD12 ILE E 137      45.171  31.751  31.556  1.00 19.85           H  
ATOM   2163 HD13 ILE E 137      45.965  32.146  30.013  1.00 19.85           H  
ATOM   2164  N   SER E 138      43.117  26.038  31.279  1.00 13.88           N  
ATOM   2165  CA  SER E 138      42.049  25.299  31.925  1.00 13.22           C  
ATOM   2166  C   SER E 138      42.339  25.280  33.426  1.00 12.65           C  
ATOM   2167  O   SER E 138      43.494  25.429  33.829  1.00 12.05           O  
ATOM   2168  CB  SER E 138      41.995  23.871  31.403  1.00 13.53           C  
ATOM   2169  OG  SER E 138      41.718  23.790  30.013  1.00 15.73           O  
ATOM   2170  H   SER E 138      44.067  25.708  31.376  1.00 13.88           H  
ATOM   2171  HA  SER E 138      41.090  25.774  31.717  1.00 13.22           H  
ATOM   2172  HB2 SER E 138      41.215  23.335  31.943  1.00 13.53           H  
ATOM   2173  HB3 SER E 138      42.958  23.397  31.592  1.00 13.53           H  
ATOM   2174  HG  SER E 138      42.422  24.250  29.549  1.00 15.73           H  
ATOM   2175  N   HIS E 139      41.306  25.078  34.241  1.00 11.59           N  
ATOM   2176  CA  HIS E 139      41.497  25.010  35.697  1.00 12.22           C  
ATOM   2177  C   HIS E 139      40.679  23.904  36.323  1.00 11.71           C  
ATOM   2178  O   HIS E 139      39.610  23.540  35.814  1.00 11.49           O  
ATOM   2179  CB  HIS E 139      41.198  26.359  36.378  1.00 12.01           C  
ATOM   2180  CG  HIS E 139      39.830  26.906  36.104  1.00 15.16           C  
ATOM   2181  CD2 HIS E 139      38.596  26.430  36.401  1.00 17.98           C  
ATOM   2182  ND1 HIS E 139      39.630  28.115  35.471  1.00 18.19           N  
ATOM   2183  CE1 HIS E 139      38.332  28.354  35.378  1.00 18.60           C  
ATOM   2184  NE2 HIS E 139      37.683  27.349  35.943  1.00 18.14           N  
ATOM   2185  H   HIS E 139      40.379  24.970  33.854  1.00 11.59           H  
ATOM   2186  HA  HIS E 139      42.550  24.779  35.860  1.00 12.22           H  
ATOM   2187  HB2 HIS E 139      41.931  27.086  36.029  1.00 12.01           H  
ATOM   2188  HB3 HIS E 139      41.302  26.227  37.455  1.00 12.01           H  
ATOM   2189  HD1 HIS E 139      40.412  28.766  35.108  1.00 18.19           H  
ATOM   2190  HD2 HIS E 139      38.372  25.501  36.904  1.00 17.98           H  
ATOM   2191  HE1 HIS E 139      37.880  29.221  34.919  1.00 18.60           H  
ATOM   2192  N   LEU E 140      41.175  23.372  37.431  1.00 11.03           N  
ATOM   2193  CA  LEU E 140      40.503  22.288  38.121  1.00 11.28           C  
ATOM   2194  C   LEU E 140      40.806  22.369  39.613  1.00 10.65           C  
ATOM   2195  O   LEU E 140      41.980  22.314  40.018  1.00 10.59           O  
ATOM   2196  CB  LEU E 140      40.956  20.939  37.562  1.00 11.18           C  
ATOM   2197  CG  LEU E 140      40.316  19.677  38.154  1.00 13.84           C  
ATOM   2198  CD1 LEU E 140      38.768  19.636  37.979  1.00 14.13           C  
ATOM   2199  CD2 LEU E 140      40.948  18.415  37.586  1.00 12.43           C  
ATOM   2200  H   LEU E 140      42.042  23.730  37.804  1.00 11.03           H  
ATOM   2201  HA  LEU E 140      39.428  22.380  37.967  1.00 11.28           H  
ATOM   2202  HB2 LEU E 140      42.032  20.865  37.720  1.00 11.18           H  
ATOM   2203  HB3 LEU E 140      40.745  20.941  36.493  1.00 11.18           H  
ATOM   2204  HG  LEU E 140      40.513  19.718  39.225  1.00 13.84           H  
ATOM   2205 HD11 LEU E 140      38.329  20.532  38.418  1.00 14.13           H  
ATOM   2206 HD12 LEU E 140      38.523  19.595  36.918  1.00 14.13           H  
ATOM   2207 HD13 LEU E 140      38.369  18.753  38.478  1.00 14.13           H  
ATOM   2208 HD21 LEU E 140      40.757  18.364  36.514  1.00 12.43           H  
ATOM   2209 HD22 LEU E 140      42.023  18.436  37.763  1.00 12.43           H  
ATOM   2210 HD23 LEU E 140      40.517  17.541  38.074  1.00 12.43           H  
ATOM   2211  N   ALA E 141      39.756  22.533  40.415  1.00  9.96           N  
ATOM   2212  CA  ALA E 141      39.873  22.410  41.876  1.00 10.56           C  
ATOM   2213  C   ALA E 141      39.945  20.925  42.276  1.00 11.01           C  
ATOM   2214  O   ALA E 141      38.932  20.216  42.290  1.00 12.46           O  
ATOM   2215  CB  ALA E 141      38.691  23.087  42.544  1.00 11.11           C  
ATOM   2216  H   ALA E 141      38.856  22.747  40.010  1.00  9.96           H  
ATOM   2217  HA  ALA E 141      40.789  22.900  42.207  1.00 10.56           H  
ATOM   2218  HB1 ALA E 141      38.669  24.140  42.264  1.00 11.11           H  
ATOM   2219  HB2 ALA E 141      37.767  22.606  42.222  1.00 11.11           H  
ATOM   2220  HB3 ALA E 141      38.787  23.001  43.626  1.00 11.11           H  
ATOM   2221  N   THR E 142      41.147  20.446  42.575  1.00 10.28           N  
ATOM   2222  CA  THR E 142      41.354  19.082  43.040  1.00 10.32           C  
ATOM   2223  C   THR E 142      41.378  19.034  44.580  1.00 10.05           C  
ATOM   2224  O   THR E 142      42.377  18.655  45.192  1.00  9.95           O  
ATOM   2225  CB  THR E 142      42.648  18.519  42.467  1.00  9.94           C  
ATOM   2226  CG2 THR E 142      42.551  18.422  40.935  1.00 10.62           C  
ATOM   2227  OG1 THR E 142      43.728  19.391  42.817  1.00 11.09           O  
ATOM   2228  H   THR E 142      41.949  21.052  42.476  1.00 10.28           H  
ATOM   2229  HA  THR E 142      40.524  18.467  42.691  1.00 10.32           H  
ATOM   2230  HB  THR E 142      42.820  17.523  42.875  1.00  9.94           H  
ATOM   2231  HG1 THR E 142      43.770  19.431  43.775  1.00 11.09           H  
ATOM   2232 HG21 THR E 142      41.724  17.766  40.664  1.00 10.62           H  
ATOM   2233 HG22 THR E 142      42.379  19.414  40.518  1.00 10.62           H  
ATOM   2234 HG23 THR E 142      43.481  18.017  40.537  1.00 10.62           H  
ATOM   2235  N   SER E 143      40.250  19.371  45.184  1.00 11.35           N  
ATOM   2236  CA  SER E 143      40.186  19.654  46.615  1.00 12.18           C  
ATOM   2237  C   SER E 143      40.640  18.497  47.486  1.00 10.84           C  
ATOM   2238  O   SER E 143      41.360  18.703  48.474  1.00 11.85           O  
ATOM   2239  CB  SER E 143      38.758  20.061  46.983  1.00 13.40           C  
ATOM   2240  OG  SER E 143      38.370  21.097  46.079  1.00 19.68           O  
ATOM   2241  H   SER E 143      39.404  19.435  44.636  1.00 11.35           H  
ATOM   2242  HA  SER E 143      40.883  20.469  46.811  1.00 12.18           H  
ATOM   2243  HB2 SER E 143      38.727  20.429  48.009  1.00 13.40           H  
ATOM   2244  HB3 SER E 143      38.088  19.207  46.883  1.00 13.40           H  
ATOM   2245  HG  SER E 143      37.472  21.354  46.300  1.00 19.68           H  
ATOM   2246  N   LEU E 144      40.205  17.285  47.136  1.00  9.77           N  
ATOM   2247  CA  LEU E 144      40.447  16.120  47.986  1.00  8.97           C  
ATOM   2248  C   LEU E 144      41.904  15.675  47.990  1.00  8.33           C  
ATOM   2249  O   LEU E 144      42.303  14.921  48.857  1.00  7.94           O  
ATOM   2250  CB  LEU E 144      39.482  14.957  47.648  1.00  9.23           C  
ATOM   2251  CG  LEU E 144      38.014  15.281  47.963  1.00  9.39           C  
ATOM   2252  CD1 LEU E 144      37.079  14.245  47.295  1.00 11.93           C  
ATOM   2253  CD2 LEU E 144      37.785  15.341  49.484  1.00  9.69           C  
ATOM   2254  H   LEU E 144      39.700  17.170  46.269  1.00  9.77           H  
ATOM   2255  HA  LEU E 144      40.232  16.436  49.007  1.00  8.97           H  
ATOM   2256  HB2 LEU E 144      39.776  14.082  48.228  1.00  9.23           H  
ATOM   2257  HB3 LEU E 144      39.567  14.733  46.585  1.00  9.23           H  
ATOM   2258  HG  LEU E 144      37.778  16.263  47.553  1.00  9.39           H  
ATOM   2259 HD11 LEU E 144      37.241  14.251  46.217  1.00 11.93           H  
ATOM   2260 HD12 LEU E 144      37.296  13.252  47.689  1.00 11.93           H  
ATOM   2261 HD13 LEU E 144      36.041  14.501  47.508  1.00 11.93           H  
ATOM   2262 HD21 LEU E 144      38.014  14.371  49.924  1.00  9.69           H  
ATOM   2263 HD22 LEU E 144      38.435  16.100  49.920  1.00  9.69           H  
ATOM   2264 HD23 LEU E 144      36.744  15.595  49.685  1.00  9.69           H  
ATOM   2265  N   PHE E 145      42.708  16.159  47.046  1.00  7.60           N  
ATOM   2266  CA  PHE E 145      44.148  15.890  47.093  1.00  7.70           C  
ATOM   2267  C   PHE E 145      44.720  16.352  48.431  1.00  7.10           C  
ATOM   2268  O   PHE E 145      45.553  15.671  49.014  1.00  7.27           O  
ATOM   2269  CB  PHE E 145      44.922  16.601  45.960  1.00  7.13           C  
ATOM   2270  CG  PHE E 145      44.753  15.986  44.593  1.00  9.43           C  
ATOM   2271  CD1 PHE E 145      45.322  16.619  43.477  1.00  8.11           C  
ATOM   2272  CD2 PHE E 145      44.035  14.786  44.393  1.00 10.16           C  
ATOM   2273  CE1 PHE E 145      45.174  16.083  42.186  1.00  7.93           C  
ATOM   2274  CE2 PHE E 145      43.882  14.246  43.080  1.00  8.58           C  
ATOM   2275  CZ  PHE E 145      44.456  14.912  41.992  1.00  7.18           C  
ATOM   2276  H   PHE E 145      42.324  16.714  46.294  1.00  7.60           H  
ATOM   2277  HA  PHE E 145      44.270  14.814  46.967  1.00  7.70           H  
ATOM   2278  HB2 PHE E 145      45.983  16.583  46.211  1.00  7.13           H  
ATOM   2279  HB3 PHE E 145      44.578  17.634  45.911  1.00  7.13           H  
ATOM   2280  HD1 PHE E 145      45.882  17.532  43.612  1.00  8.11           H  
ATOM   2281  HD2 PHE E 145      43.599  14.274  45.238  1.00 10.16           H  
ATOM   2282  HE1 PHE E 145      45.621  16.585  41.341  1.00  7.93           H  
ATOM   2283  HE2 PHE E 145      43.328  13.331  42.928  1.00  8.58           H  
ATOM   2284  HZ  PHE E 145      44.340  14.512  40.995  1.00  7.18           H  
ATOM   2285  N   VAL E 146      44.266  17.505  48.909  1.00  7.64           N  
ATOM   2286  CA  VAL E 146      44.758  18.063  50.173  1.00  8.37           C  
ATOM   2287  C   VAL E 146      44.632  17.121  51.381  1.00  8.19           C  
ATOM   2288  O   VAL E 146      45.640  16.833  51.993  1.00  7.64           O  
ATOM   2289  CB  VAL E 146      44.173  19.485  50.472  1.00  8.38           C  
ATOM   2290  CG1 VAL E 146      44.674  19.993  51.849  1.00  7.48           C  
ATOM   2291  CG2 VAL E 146      44.571  20.460  49.325  1.00  9.45           C  
ATOM   2292  H   VAL E 146      43.564  18.011  48.388  1.00  7.64           H  
ATOM   2293  HA  VAL E 146      45.831  18.179  50.017  1.00  8.37           H  
ATOM   2294  HB  VAL E 146      43.085  19.433  50.517  1.00  8.38           H  
ATOM   2295 HG11 VAL E 146      44.359  19.300  52.629  1.00  7.48           H  
ATOM   2296 HG12 VAL E 146      45.762  20.058  51.839  1.00  7.48           H  
ATOM   2297 HG13 VAL E 146      44.253  20.979  52.048  1.00  7.48           H  
ATOM   2298 HG21 VAL E 146      45.657  20.525  49.264  1.00  9.45           H  
ATOM   2299 HG22 VAL E 146      44.176  20.089  48.379  1.00  9.45           H  
ATOM   2300 HG23 VAL E 146      44.158  21.448  49.528  1.00  9.45           H  
ATOM   2301  N   PRO E 147      43.404  16.663  51.740  1.00  8.17           N  
ATOM   2302  CA  PRO E 147      43.307  15.754  52.902  1.00  8.37           C  
ATOM   2303  C   PRO E 147      44.017  14.425  52.684  1.00  9.13           C  
ATOM   2304  O   PRO E 147      44.569  13.872  53.641  1.00  8.63           O  
ATOM   2305  CB  PRO E 147      41.789  15.556  53.092  1.00  8.84           C  
ATOM   2306  CG  PRO E 147      41.161  15.958  51.814  1.00  7.91           C  
ATOM   2307  CD  PRO E 147      42.081  16.972  51.183  1.00  8.08           C  
ATOM   2308  HA  PRO E 147      43.799  16.175  53.779  1.00  8.37           H  
ATOM   2309  HB2 PRO E 147      41.425  16.182  53.906  1.00  8.84           H  
ATOM   2310  HB3 PRO E 147      41.568  14.511  53.310  1.00  8.84           H  
ATOM   2311  HG2 PRO E 147      40.183  16.401  51.999  1.00  7.91           H  
ATOM   2312  HG3 PRO E 147      41.050  15.093  51.161  1.00  7.91           H  
ATOM   2313  HD2 PRO E 147      42.085  16.866  50.098  1.00  8.08           H  
ATOM   2314  HD3 PRO E 147      41.778  17.985  51.448  1.00  8.08           H  
ATOM   2315  N   LEU E 148      44.032  13.923  51.441  1.00  8.73           N  
ATOM   2316  CA  LEU E 148      44.741  12.668  51.175  1.00  9.45           C  
ATOM   2317  C   LEU E 148      46.209  12.834  51.550  1.00  8.90           C  
ATOM   2318  O   LEU E 148      46.806  11.964  52.201  1.00  9.29           O  
ATOM   2319  CB  LEU E 148      44.610  12.248  49.702  1.00  9.51           C  
ATOM   2320  CG  LEU E 148      43.569  11.144  49.415  1.00 10.67           C  
ATOM   2321  CD1 LEU E 148      42.122  11.610  49.702  1.00 14.78           C  
ATOM   2322  CD2 LEU E 148      43.731  10.678  47.941  1.00 11.67           C  
ATOM   2323  H   LEU E 148      43.557  14.407  50.692  1.00  8.73           H  
ATOM   2324  HA  LEU E 148      44.292  11.880  51.779  1.00  9.45           H  
ATOM   2325  HB2 LEU E 148      45.583  11.887  49.368  1.00  9.51           H  
ATOM   2326  HB3 LEU E 148      44.332  13.130  49.125  1.00  9.51           H  
ATOM   2327  HG  LEU E 148      43.752  10.307  50.089  1.00 10.67           H  
ATOM   2328 HD11 LEU E 148      42.039  11.917  50.744  1.00 14.78           H  
ATOM   2329 HD12 LEU E 148      41.876  12.452  49.054  1.00 14.78           H  
ATOM   2330 HD13 LEU E 148      41.431  10.789  49.509  1.00 14.78           H  
ATOM   2331 HD21 LEU E 148      43.547  11.518  47.272  1.00 11.67           H  
ATOM   2332 HD22 LEU E 148      44.744  10.306  47.787  1.00 11.67           H  
ATOM   2333 HD23 LEU E 148      43.016   9.882  47.731  1.00 11.67           H  
ATOM   2334  N   ILE E 149      46.788  13.943  51.114  1.00  7.32           N  
ATOM   2335  CA  ILE E 149      48.212  14.218  51.339  1.00  7.62           C  
ATOM   2336  C   ILE E 149      48.505  14.440  52.848  1.00  7.94           C  
ATOM   2337  O   ILE E 149      49.519  13.967  53.386  1.00  8.52           O  
ATOM   2338  CB  ILE E 149      48.662  15.401  50.438  1.00  6.85           C  
ATOM   2339  CG1 ILE E 149      48.714  14.934  48.973  1.00  6.67           C  
ATOM   2340  CG2 ILE E 149      50.028  15.911  50.833  1.00  4.51           C  
ATOM   2341  CD1 ILE E 149      48.703  16.053  47.967  1.00  4.80           C  
ATOM   2342  H   ILE E 149      46.232  14.620  50.611  1.00  7.32           H  
ATOM   2343  HA  ILE E 149      48.807  13.351  51.051  1.00  7.62           H  
ATOM   2344  HB  ILE E 149      47.941  16.209  50.561  1.00  6.85           H  
ATOM   2345 HG12 ILE E 149      47.849  14.298  48.786  1.00  6.67           H  
ATOM   2346 HG13 ILE E 149      49.627  14.356  48.831  1.00  6.67           H  
ATOM   2347 HG21 ILE E 149      50.008  16.236  51.873  1.00  4.51           H  
ATOM   2348 HG22 ILE E 149      50.762  15.113  50.715  1.00  4.51           H  
ATOM   2349 HG23 ILE E 149      50.300  16.752  50.195  1.00  4.51           H  
ATOM   2350 HD11 ILE E 149      47.796  16.645  48.092  1.00  4.80           H  
ATOM   2351 HD12 ILE E 149      49.576  16.688  48.120  1.00  4.80           H  
ATOM   2352 HD13 ILE E 149      48.729  15.637  46.960  1.00  4.80           H  
ATOM   2353  N   GLU E 150      47.594  15.126  53.523  1.00  8.52           N  
ATOM   2354  CA  GLU E 150      47.704  15.316  54.969  1.00 10.04           C  
ATOM   2355  C   GLU E 150      47.713  13.975  55.700  1.00 10.93           C  
ATOM   2356  O   GLU E 150      48.347  13.850  56.737  1.00 11.71           O  
ATOM   2357  CB  GLU E 150      46.542  16.173  55.487  1.00  9.83           C  
ATOM   2358  CG  GLU E 150      46.610  17.626  55.084  1.00 10.60           C  
ATOM   2359  CD  GLU E 150      47.332  18.520  56.097  1.00 13.12           C  
ATOM   2360  OE1 GLU E 150      47.686  19.640  55.717  1.00 10.32           O  
ATOM   2361  OE2 GLU E 150      47.519  18.137  57.275  1.00 14.89           O1-
ATOM   2362  H   GLU E 150      46.809  15.525  53.029  1.00  8.52           H  
ATOM   2363  HA  GLU E 150      48.646  15.828  55.165  1.00 10.04           H  
ATOM   2364  HB2 GLU E 150      46.539  16.121  56.576  1.00  9.83           H  
ATOM   2365  HB3 GLU E 150      45.612  15.755  55.101  1.00  9.83           H  
ATOM   2366  HG2 GLU E 150      45.592  17.997  54.964  1.00 10.60           H  
ATOM   2367  HG3 GLU E 150      47.136  17.693  54.131  1.00 10.60           H  
ATOM   2368  N   GLU E 151      47.000  12.994  55.149  1.00 12.07           N  
ATOM   2369  CA  GLU E 151      46.981  11.648  55.689  1.00 13.72           C  
ATOM   2370  C   GLU E 151      48.105  10.741  55.165  1.00 15.39           C  
ATOM   2371  O   GLU E 151      48.073   9.522  55.399  1.00 15.77           O  
ATOM   2372  CB  GLU E 151      45.625  11.015  55.432  1.00 13.77           C  
ATOM   2373  CG  GLU E 151      44.503  11.690  56.205  1.00 14.54           C  
ATOM   2374  CD  GLU E 151      44.673  11.493  57.704  1.00 19.19           C  
ATOM   2375  OE1 GLU E 151      44.545  10.354  58.170  1.00 19.04           O  
ATOM   2376  OE2 GLU E 151      44.989  12.465  58.407  1.00 22.28           O1-
ATOM   2377  H   GLU E 151      46.452  13.195  54.325  1.00 12.07           H  
ATOM   2378  HA  GLU E 151      47.161  11.744  56.760  1.00 13.72           H  
ATOM   2379  HB2 GLU E 151      45.669   9.966  55.726  1.00 13.77           H  
ATOM   2380  HB3 GLU E 151      45.405  11.084  54.367  1.00 13.77           H  
ATOM   2381  HG2 GLU E 151      43.550  11.261  55.896  1.00 14.54           H  
ATOM   2382  HG3 GLU E 151      44.510  12.757  55.983  1.00 14.54           H  
ATOM   2383  N   SER E 152      49.088  11.337  54.485  1.00 15.57           N  
ATOM   2384  CA  SER E 152      50.173  10.609  53.774  1.00 16.81           C  
ATOM   2385  C   SER E 152      49.682   9.527  52.806  1.00 17.02           C  
ATOM   2386  O   SER E 152      50.344   8.505  52.665  1.00 17.98           O  
ATOM   2387  CB  SER E 152      51.183   9.977  54.747  1.00 17.19           C  
ATOM   2388  OG  SER E 152      51.632  10.931  55.678  1.00 20.12           O  
ATOM   2389  H   SER E 152      49.095  12.346  54.451  1.00 15.57           H  
ATOM   2390  HA  SER E 152      50.659  11.385  53.182  1.00 16.81           H  
ATOM   2391  HB2 SER E 152      52.035   9.597  54.183  1.00 17.19           H  
ATOM   2392  HB3 SER E 152      50.703   9.155  55.278  1.00 17.19           H  
ATOM   2393  HG  SER E 152      50.866  11.246  56.163  1.00 20.12           H  
ATOM   2394  N   ILE E 153      48.542   9.740  52.154  1.00 16.20           N  
ATOM   2395  CA  ILE E 153      48.103   8.841  51.077  1.00 16.21           C  
ATOM   2396  C   ILE E 153      48.848   9.338  49.819  1.00 15.36           C  
ATOM   2397  O   ILE E 153      48.335  10.175  49.084  1.00 15.36           O  
ATOM   2398  CB  ILE E 153      46.538   8.819  50.860  1.00 16.41           C  
ATOM   2399  CG1 ILE E 153      45.760   8.572  52.173  1.00 17.62           C  
ATOM   2400  CG2 ILE E 153      46.139   7.787  49.771  1.00 16.30           C  
ATOM   2401  CD1 ILE E 153      46.311   7.433  53.001  1.00 18.09           C  
ATOM   2402  H   ILE E 153      47.968  10.533  52.403  1.00 16.20           H  
ATOM   2403  HA  ILE E 153      48.339   7.806  51.324  1.00 16.21           H  
ATOM   2404  HB  ILE E 153      46.256   9.812  50.511  1.00 16.41           H  
ATOM   2405 HG12 ILE E 153      44.724   8.345  51.922  1.00 17.62           H  
ATOM   2406 HG13 ILE E 153      45.797   9.482  52.772  1.00 17.62           H  
ATOM   2407 HG21 ILE E 153      46.661   8.019  48.842  1.00 16.30           H  
ATOM   2408 HG22 ILE E 153      46.413   6.785  50.102  1.00 16.30           H  
ATOM   2409 HG23 ILE E 153      45.063   7.833  49.604  1.00 16.30           H  
ATOM   2410 HD11 ILE E 153      46.282   6.513  52.418  1.00 18.09           H  
ATOM   2411 HD12 ILE E 153      47.341   7.653  53.281  1.00 18.09           H  
ATOM   2412 HD13 ILE E 153      45.707   7.313  53.901  1.00 18.09           H  
ATOM   2413  N   LEU E 154      50.078   8.862  49.619  1.00 14.45           N  
ATOM   2414  CA  LEU E 154      50.904   9.387  48.516  1.00 14.55           C  
ATOM   2415  C   LEU E 154      51.139   8.409  47.366  1.00 14.67           C  
ATOM   2416  O   LEU E 154      51.902   8.696  46.450  1.00 14.03           O  
ATOM   2417  CB  LEU E 154      52.219   9.949  49.029  1.00 14.64           C  
ATOM   2418  CG  LEU E 154      52.155  10.953  50.187  1.00 13.71           C  
ATOM   2419  CD1 LEU E 154      53.578  11.321  50.549  1.00 16.21           C  
ATOM   2420  CD2 LEU E 154      51.336  12.216  49.846  1.00 14.12           C  
ATOM   2421  H   LEU E 154      50.444   8.141  50.224  1.00 14.45           H  
ATOM   2422  HA  LEU E 154      50.312  10.195  48.086  1.00 14.55           H  
ATOM   2423  HB2 LEU E 154      52.710  10.446  48.193  1.00 14.64           H  
ATOM   2424  HB3 LEU E 154      52.827   9.107  49.360  1.00 14.64           H  
ATOM   2425  HG  LEU E 154      51.640  10.489  51.028  1.00 13.71           H  
ATOM   2426 HD11 LEU E 154      54.124  10.422  50.836  1.00 16.21           H  
ATOM   2427 HD12 LEU E 154      54.064  11.782  49.689  1.00 16.21           H  
ATOM   2428 HD13 LEU E 154      53.571  12.024  51.382  1.00 16.21           H  
ATOM   2429 HD21 LEU E 154      51.799  12.734  49.006  1.00 14.12           H  
ATOM   2430 HD22 LEU E 154      50.319  11.929  49.580  1.00 14.12           H  
ATOM   2431 HD23 LEU E 154      51.311  12.878  50.712  1.00 14.12           H  
ATOM   2432  N   GLU E 155      50.454   7.273  47.434  1.00 14.79           N  
ATOM   2433  CA  GLU E 155      50.548   6.188  46.469  1.00 16.96           C  
ATOM   2434  C   GLU E 155      49.321   5.291  46.684  1.00 16.08           C  
ATOM   2435  O   GLU E 155      48.538   5.510  47.616  1.00 16.33           O  
ATOM   2436  CB  GLU E 155      51.840   5.370  46.698  1.00 16.65           C  
ATOM   2437  CG  GLU E 155      51.789   4.517  47.964  1.00 19.64           C  
ATOM   2438  CD  GLU E 155      53.122   3.911  48.382  1.00 22.58           C  
ATOM   2439  OE1 GLU E 155      53.184   3.378  49.524  1.00 30.49           O  
ATOM   2440  OE2 GLU E 155      54.104   3.963  47.597  1.00 30.05           O1-
ATOM   2441  H   GLU E 155      49.822   7.154  48.212  1.00 14.79           H  
ATOM   2442  HA  GLU E 155      50.578   6.581  45.453  1.00 16.96           H  
ATOM   2443  HB2 GLU E 155      52.679   6.061  46.778  1.00 16.65           H  
ATOM   2444  HB3 GLU E 155      51.991   4.713  45.842  1.00 16.65           H  
ATOM   2445  HG2 GLU E 155      51.085   3.702  47.795  1.00 19.64           H  
ATOM   2446  HG3 GLU E 155      51.431   5.144  48.781  1.00 19.64           H  
ATOM   2447  N   GLY E 156      49.156   4.281  45.827  1.00 15.11           N  
ATOM   2448  CA  GLY E 156      48.170   3.242  46.068  1.00 14.21           C  
ATOM   2449  C   GLY E 156      46.816   3.518  45.443  1.00 13.99           C  
ATOM   2450  O   GLY E 156      46.602   4.563  44.802  1.00 12.59           O  
ATOM   2451  H   GLY E 156      49.728   4.238  44.995  1.00 15.11           H  
ATOM   2452  HA2 GLY E 156      48.036   3.140  47.145  1.00 14.21           H  
ATOM   2453  HA3 GLY E 156      48.552   2.306  45.659  1.00 14.21           H  
ATOM   2454  N   GLU E 157      45.886   2.593  45.654  1.00 14.61           N  
ATOM   2455  CA  GLU E 157      44.599   2.648  44.989  1.00 15.40           C  
ATOM   2456  C   GLU E 157      43.727   3.866  45.376  1.00 14.56           C  
ATOM   2457  O   GLU E 157      43.032   4.397  44.522  1.00 13.55           O  
ATOM   2458  CB  GLU E 157      43.838   1.305  45.114  1.00 17.07           C  
ATOM   2459  CG  GLU E 157      42.374   1.287  44.597  1.00 22.29           C  
ATOM   2460  CD  GLU E 157      42.179   1.414  43.059  1.00 31.02           C  
ATOM   2461  OE1 GLU E 157      42.807   2.276  42.384  1.00 34.43           O  
ATOM   2462  OE2 GLU E 157      41.329   0.654  42.518  1.00 34.93           O1-
ATOM   2463  H   GLU E 157      46.080   1.834  46.292  1.00 14.61           H  
ATOM   2464  HA  GLU E 157      44.822   2.806  43.934  1.00 15.40           H  
ATOM   2465  HB2 GLU E 157      43.820   1.032  46.169  1.00 17.07           H  
ATOM   2466  HB3 GLU E 157      44.396   0.555  44.554  1.00 17.07           H  
ATOM   2467  HG2 GLU E 157      41.847   2.117  45.067  1.00 22.29           H  
ATOM   2468  HG3 GLU E 157      41.923   0.346  44.911  1.00 22.29           H  
ATOM   2469  N   LEU E 158      43.739   4.289  46.643  1.00 12.83           N  
ATOM   2470  CA  LEU E 158      42.893   5.421  47.033  1.00 12.39           C  
ATOM   2471  C   LEU E 158      43.353   6.692  46.305  1.00 11.56           C  
ATOM   2472  O   LEU E 158      42.527   7.435  45.762  1.00 11.09           O  
ATOM   2473  CB  LEU E 158      42.907   5.630  48.562  1.00 11.62           C  
ATOM   2474  CG  LEU E 158      42.002   6.730  49.106  1.00 11.86           C  
ATOM   2475  CD1 LEU E 158      40.554   6.647  48.595  1.00 12.85           C  
ATOM   2476  CD2 LEU E 158      42.060   6.742  50.635  1.00 13.29           C  
ATOM   2477  H   LEU E 158      44.326   3.833  47.327  1.00 12.83           H  
ATOM   2478  HA  LEU E 158      41.866   5.199  46.743  1.00 12.39           H  
ATOM   2479  HB2 LEU E 158      43.930   5.868  48.855  1.00 11.62           H  
ATOM   2480  HB3 LEU E 158      42.605   4.692  49.027  1.00 11.62           H  
ATOM   2481  HG  LEU E 158      42.384   7.676  48.724  1.00 11.86           H  
ATOM   2482 HD11 LEU E 158      40.551   6.670  47.505  1.00 12.85           H  
ATOM   2483 HD12 LEU E 158      40.100   5.718  48.940  1.00 12.85           H  
ATOM   2484 HD13 LEU E 158      39.985   7.494  48.978  1.00 12.85           H  
ATOM   2485 HD21 LEU E 158      41.678   5.797  51.020  1.00 13.29           H  
ATOM   2486 HD22 LEU E 158      43.092   6.876  50.958  1.00 13.29           H  
ATOM   2487 HD23 LEU E 158      41.451   7.562  51.015  1.00 13.29           H  
ATOM   2488  N   LEU E 159      44.670   6.920  46.273  1.00 11.34           N  
ATOM   2489  CA  LEU E 159      45.227   8.047  45.493  1.00 10.48           C  
ATOM   2490  C   LEU E 159      44.912   7.933  43.982  1.00 10.98           C  
ATOM   2491  O   LEU E 159      44.437   8.910  43.371  1.00  9.19           O  
ATOM   2492  CB  LEU E 159      46.735   8.246  45.723  1.00 10.74           C  
ATOM   2493  CG  LEU E 159      47.317   9.450  44.927  1.00 10.84           C  
ATOM   2494  CD1 LEU E 159      46.586  10.768  45.241  1.00 10.04           C  
ATOM   2495  CD2 LEU E 159      48.811   9.617  45.077  1.00  8.91           C  
ATOM   2496  H   LEU E 159      45.293   6.315  46.788  1.00 11.34           H  
ATOM   2497  HA  LEU E 159      44.723   8.937  45.870  1.00 10.48           H  
ATOM   2498  HB2 LEU E 159      47.256   7.340  45.413  1.00 10.74           H  
ATOM   2499  HB3 LEU E 159      46.905   8.418  46.786  1.00 10.74           H  
ATOM   2500  HG  LEU E 159      47.137   9.202  43.881  1.00 10.84           H  
ATOM   2501 HD11 LEU E 159      45.518  10.642  45.064  1.00 10.04           H  
ATOM   2502 HD12 LEU E 159      46.752  11.036  46.284  1.00 10.04           H  
ATOM   2503 HD13 LEU E 159      46.970  11.559  44.597  1.00 10.04           H  
ATOM   2504 HD21 LEU E 159      49.047   9.867  46.111  1.00  8.91           H  
ATOM   2505 HD22 LEU E 159      49.310   8.687  44.806  1.00  8.91           H  
ATOM   2506 HD23 LEU E 159      49.155  10.418  44.422  1.00  8.91           H  
ATOM   2507  N   GLU E 160      45.152   6.762  43.382  1.00 11.23           N  
ATOM   2508  CA  GLU E 160      44.836   6.597  41.949  1.00 11.73           C  
ATOM   2509  C   GLU E 160      43.361   6.893  41.676  1.00 11.06           C  
ATOM   2510  O   GLU E 160      43.038   7.569  40.696  1.00  9.93           O  
ATOM   2511  CB  GLU E 160      45.238   5.205  41.398  1.00 12.98           C  
ATOM   2512  CG  GLU E 160      44.667   4.872  40.001  1.00 13.75           C  
ATOM   2513  CD  GLU E 160      45.200   5.730  38.842  1.00 17.59           C  
ATOM   2514  OE1 GLU E 160      46.244   6.408  39.011  1.00 19.29           O  
ATOM   2515  OE2 GLU E 160      44.583   5.693  37.731  1.00 17.05           O1-
ATOM   2516  H   GLU E 160      45.547   5.995  43.906  1.00 11.23           H  
ATOM   2517  HA  GLU E 160      45.441   7.327  41.411  1.00 11.73           H  
ATOM   2518  HB2 GLU E 160      44.885   4.448  42.098  1.00 12.98           H  
ATOM   2519  HB3 GLU E 160      46.326   5.165  41.338  1.00 12.98           H  
ATOM   2520  HG2 GLU E 160      43.585   4.999  40.042  1.00 13.75           H  
ATOM   2521  HG3 GLU E 160      44.902   3.830  39.782  1.00 13.75           H  
ATOM   2522  N   THR E 161      42.476   6.378  42.537  1.00 10.68           N  
ATOM   2523  CA  THR E 161      41.026   6.570  42.345  1.00 10.89           C  
ATOM   2524  C   THR E 161      40.662   8.030  42.489  1.00 10.37           C  
ATOM   2525  O   THR E 161      39.819   8.535  41.748  1.00  9.89           O  
ATOM   2526  CB  THR E 161      40.188   5.716  43.316  1.00 11.21           C  
ATOM   2527  CG2 THR E 161      38.680   5.915  43.047  1.00 13.18           C  
ATOM   2528  OG1 THR E 161      40.512   4.330  43.122  1.00 13.92           O  
ATOM   2529  H   THR E 161      42.806   5.849  43.332  1.00 10.68           H  
ATOM   2530  HA  THR E 161      40.792   6.237  41.334  1.00 10.89           H  
ATOM   2531  HB  THR E 161      40.413   6.022  44.338  1.00 11.21           H  
ATOM   2532  HG1 THR E 161      41.450   4.224  43.295  1.00 13.92           H  
ATOM   2533 HG21 THR E 161      38.423   6.966  43.179  1.00 13.18           H  
ATOM   2534 HG22 THR E 161      38.450   5.610  42.026  1.00 13.18           H  
ATOM   2535 HG23 THR E 161      38.103   5.310  43.746  1.00 13.18           H  
ATOM   2536  N   CYS E 162      41.328   8.720  43.418  1.00 10.03           N  
ATOM   2537  CA  CYS E 162      41.120  10.158  43.570  1.00  9.53           C  
ATOM   2538  C   CYS E 162      41.575  10.979  42.332  1.00  9.18           C  
ATOM   2539  O   CYS E 162      40.847  11.816  41.810  1.00  9.30           O  
ATOM   2540  CB  CYS E 162      41.760  10.666  44.866  1.00  9.13           C  
ATOM   2541  SG  CYS E 162      41.161  12.370  45.273  1.00 10.96           S  
ATOM   2542  H   CYS E 162      41.982   8.243  44.022  1.00 10.03           H  
ATOM   2543  HA  CYS E 162      40.044  10.315  43.639  1.00  9.53           H  
ATOM   2544  HB2 CYS E 162      42.843  10.688  44.745  1.00  9.13           H  
ATOM   2545  HB3 CYS E 162      41.499   9.991  45.681  1.00  9.13           H  
ATOM   2546  HG  CYS E 162      41.739  12.787  46.403  1.00 10.96           H  
ATOM   2547  N   MET E 163      42.759  10.687  41.840  1.00  9.32           N  
ATOM   2548  CA  MET E 163      43.257  11.301  40.617  1.00 10.41           C  
ATOM   2549  C   MET E 163      42.316  11.038  39.443  1.00 10.32           C  
ATOM   2550  O   MET E 163      41.966  11.962  38.702  1.00 10.35           O  
ATOM   2551  CB  MET E 163      44.659  10.784  40.312  1.00  9.82           C  
ATOM   2552  CG  MET E 163      45.745  11.278  41.322  1.00  9.79           C  
ATOM   2553  SD  MET E 163      47.421  11.096  40.669  1.00 12.47           S  
ATOM   2554  CE  MET E 163      47.634   9.341  40.766  1.00 11.22           C  
ATOM   2555  H   MET E 163      43.340  10.018  42.324  1.00  9.32           H  
ATOM   2556  HA  MET E 163      43.302  12.380  40.766  1.00 10.41           H  
ATOM   2557  HB2 MET E 163      44.940  11.119  39.314  1.00  9.82           H  
ATOM   2558  HB3 MET E 163      44.637   9.694  40.336  1.00  9.82           H  
ATOM   2559  HG2 MET E 163      45.661  10.696  42.240  1.00  9.79           H  
ATOM   2560  HG3 MET E 163      45.567  12.331  41.542  1.00  9.79           H  
ATOM   2561  HE1 MET E 163      47.534   9.020  41.803  1.00 11.22           H  
ATOM   2562  HE2 MET E 163      46.875   8.849  40.158  1.00 11.22           H  
ATOM   2563  HE3 MET E 163      48.624   9.074  40.397  1.00 11.22           H  
ATOM   2564  N   HIS E 164      41.887   9.791  39.318  1.00 10.85           N  
ATOM   2565  CA  HIS E 164      40.976   9.362  38.249  1.00 11.93           C  
ATOM   2566  C   HIS E 164      39.658  10.141  38.339  1.00 11.73           C  
ATOM   2567  O   HIS E 164      39.149  10.644  37.319  1.00 11.47           O  
ATOM   2568  CB  HIS E 164      40.749   7.848  38.356  1.00 12.41           C  
ATOM   2569  CG  HIS E 164      40.026   7.260  37.180  1.00 17.10           C  
ATOM   2570  CD2 HIS E 164      38.655   7.102  37.151  1.00 23.27           C  
ATOM   2571  ND1 HIS E 164      40.481   6.817  35.984  1.00 20.10           N  
ATOM   2572  CE1 HIS E 164      39.392   6.384  35.269  1.00 21.06           C  
ATOM   2573  NE2 HIS E 164      38.301   6.567  35.994  1.00 22.58           N  
ATOM   2574  H   HIS E 164      42.201   9.104  39.988  1.00 10.85           H  
ATOM   2575  HA  HIS E 164      41.416   9.574  37.275  1.00 11.93           H  
ATOM   2576  HB2 HIS E 164      40.163   7.651  39.254  1.00 12.41           H  
ATOM   2577  HB3 HIS E 164      41.720   7.360  38.442  1.00 12.41           H  
ATOM   2578  HD2 HIS E 164      37.978   7.373  37.948  1.00 23.27           H  
ATOM   2579  HE1 HIS E 164      39.419   5.989  34.340  1.00 21.06           H  
ATOM   2580  HE2 HIS E 164      37.293   6.322  35.693  1.00 22.58           H  
ATOM   2581  N   TYR E 165      39.122  10.250  39.559  1.00 11.32           N  
ATOM   2582  CA  TYR E 165      37.937  11.096  39.836  1.00 10.99           C  
ATOM   2583  C   TYR E 165      38.017  12.530  39.249  1.00 10.80           C  
ATOM   2584  O   TYR E 165      37.083  12.999  38.577  1.00 10.38           O  
ATOM   2585  CB  TYR E 165      37.670  11.152  41.346  1.00 10.85           C  
ATOM   2586  CG  TYR E 165      36.494  12.016  41.722  1.00 12.83           C  
ATOM   2587  CD1 TYR E 165      35.179  11.574  41.498  1.00 16.02           C  
ATOM   2588  CD2 TYR E 165      36.684  13.290  42.263  1.00 12.95           C  
ATOM   2589  CE1 TYR E 165      34.088  12.375  41.833  1.00 14.52           C  
ATOM   2590  CE2 TYR E 165      35.597  14.104  42.600  1.00 14.76           C  
ATOM   2591  CZ  TYR E 165      34.310  13.633  42.391  1.00 14.72           C  
ATOM   2592  OH  TYR E 165      33.245  14.440  42.718  1.00 14.82           O  
ATOM   2593  H   TYR E 165      39.541   9.736  40.321  1.00 11.32           H  
ATOM   2594  HA  TYR E 165      37.105  10.617  39.321  1.00 10.99           H  
ATOM   2595  HB2 TYR E 165      38.559  11.547  41.838  1.00 10.85           H  
ATOM   2596  HB3 TYR E 165      37.479  10.139  41.699  1.00 10.85           H  
ATOM   2597  HD1 TYR E 165      35.011  10.601  41.061  1.00 16.02           H  
ATOM   2598  HD2 TYR E 165      37.688  13.653  42.424  1.00 12.95           H  
ATOM   2599  HE1 TYR E 165      33.081  12.024  41.662  1.00 14.52           H  
ATOM   2600  HE2 TYR E 165      35.759  15.087  43.018  1.00 14.76           H  
ATOM   2601  HH  TYR E 165      33.482  15.298  43.079  1.00 14.82           H  
ATOM   2602  N   TYR E 166      39.117  13.224  39.527  1.00  9.35           N  
ATOM   2603  CA  TYR E 166      39.305  14.613  39.059  1.00  9.80           C  
ATOM   2604  C   TYR E 166      39.730  14.735  37.592  1.00  8.93           C  
ATOM   2605  O   TYR E 166      39.281  15.630  36.883  1.00  9.41           O  
ATOM   2606  CB  TYR E 166      40.336  15.347  39.950  1.00  9.30           C  
ATOM   2607  CG  TYR E 166      39.798  15.697  41.313  1.00  9.45           C  
ATOM   2608  CD1 TYR E 166      40.437  15.258  42.485  1.00 10.04           C  
ATOM   2609  CD2 TYR E 166      38.646  16.493  41.439  1.00 10.34           C  
ATOM   2610  CE1 TYR E 166      39.935  15.594  43.745  1.00  8.64           C  
ATOM   2611  CE2 TYR E 166      38.149  16.832  42.687  1.00 12.05           C  
ATOM   2612  CZ  TYR E 166      38.801  16.378  43.830  1.00 10.42           C  
ATOM   2613  OH  TYR E 166      38.288  16.720  45.057  1.00  9.56           O  
ATOM   2614  H   TYR E 166      39.846  12.789  40.074  1.00  9.35           H  
ATOM   2615  HA  TYR E 166      38.322  15.078  39.137  1.00  9.80           H  
ATOM   2616  HB2 TYR E 166      40.635  16.267  39.448  1.00  9.30           H  
ATOM   2617  HB3 TYR E 166      41.206  14.703  40.076  1.00  9.30           H  
ATOM   2618  HD1 TYR E 166      41.328  14.653  42.411  1.00 10.04           H  
ATOM   2619  HD2 TYR E 166      38.142  16.845  40.551  1.00 10.34           H  
ATOM   2620  HE1 TYR E 166      40.427  15.245  44.641  1.00  8.64           H  
ATOM   2621  HE2 TYR E 166      37.263  17.444  42.772  1.00 12.05           H  
ATOM   2622  HH  TYR E 166      38.031  15.979  45.610  1.00  9.56           H  
ATOM   2623  N   PHE E 167      40.591  13.840  37.132  1.00  9.24           N  
ATOM   2624  CA  PHE E 167      41.215  14.002  35.811  1.00  9.16           C  
ATOM   2625  C   PHE E 167      40.400  13.401  34.656  1.00 10.19           C  
ATOM   2626  O   PHE E 167      40.486  13.871  33.510  1.00 10.45           O  
ATOM   2627  CB  PHE E 167      42.644  13.405  35.792  1.00  9.25           C  
ATOM   2628  CG  PHE E 167      43.638  14.099  36.720  1.00  9.02           C  
ATOM   2629  CD1 PHE E 167      44.667  13.379  37.309  1.00  9.61           C  
ATOM   2630  CD2 PHE E 167      43.556  15.462  36.975  1.00 10.78           C  
ATOM   2631  CE1 PHE E 167      45.615  14.014  38.163  1.00  9.61           C  
ATOM   2632  CE2 PHE E 167      44.468  16.112  37.848  1.00  8.58           C  
ATOM   2633  CZ  PHE E 167      45.499  15.397  38.425  1.00  8.96           C  
ATOM   2634  H   PHE E 167      40.822  13.035  37.697  1.00  9.24           H  
ATOM   2635  HA  PHE E 167      41.254  15.079  35.648  1.00  9.16           H  
ATOM   2636  HB2 PHE E 167      43.026  13.472  34.774  1.00  9.25           H  
ATOM   2637  HB3 PHE E 167      42.578  12.358  36.087  1.00  9.25           H  
ATOM   2638  HD1 PHE E 167      44.751  12.320  37.117  1.00  9.61           H  
ATOM   2639  HD2 PHE E 167      42.780  16.042  36.498  1.00 10.78           H  
ATOM   2640  HE1 PHE E 167      46.416  13.442  38.607  1.00  9.61           H  
ATOM   2641  HE2 PHE E 167      44.355  17.165  38.061  1.00  8.58           H  
ATOM   2642  HZ  PHE E 167      46.210  15.891  39.071  1.00  8.96           H  
ATOM   2643  N   THR E 168      39.640  12.347  34.930  1.00 10.66           N  
ATOM   2644  CA  THR E 168      38.896  11.650  33.845  1.00 13.12           C  
ATOM   2645  C   THR E 168      38.026  12.600  32.970  1.00 12.52           C  
ATOM   2646  O   THR E 168      38.029  12.474  31.729  1.00 12.46           O  
ATOM   2647  CB  THR E 168      38.077  10.449  34.403  1.00 13.03           C  
ATOM   2648  CG2 THR E 168      37.158   9.872  33.333  1.00 17.92           C  
ATOM   2649  OG1 THR E 168      38.982   9.408  34.815  1.00 16.70           O  
ATOM   2650  H   THR E 168      39.566  12.016  35.881  1.00 10.66           H  
ATOM   2651  HA  THR E 168      39.651  11.254  33.167  1.00 13.12           H  
ATOM   2652  HB  THR E 168      37.480  10.807  35.242  1.00 13.03           H  
ATOM   2653  HG1 THR E 168      39.560   9.775  35.488  1.00 16.70           H  
ATOM   2654 HG21 THR E 168      36.473  10.646  32.987  1.00 17.92           H  
ATOM   2655 HG22 THR E 168      37.756   9.514  32.495  1.00 17.92           H  
ATOM   2656 HG23 THR E 168      36.588   9.043  33.752  1.00 17.92           H  
ATOM   2657  N   PRO E 169      37.295  13.550  33.599  1.00 11.69           N  
ATOM   2658  CA  PRO E 169      36.486  14.499  32.835  1.00 11.76           C  
ATOM   2659  C   PRO E 169      37.216  15.518  31.953  1.00 11.49           C  
ATOM   2660  O   PRO E 169      36.551  16.212  31.186  1.00 11.17           O  
ATOM   2661  CB  PRO E 169      35.695  15.229  33.929  1.00 12.74           C  
ATOM   2662  CG  PRO E 169      35.682  14.274  35.102  1.00 11.73           C  
ATOM   2663  CD  PRO E 169      37.080  13.756  35.046  1.00 12.50           C  
ATOM   2664  HA  PRO E 169      35.908  13.947  32.094  1.00 11.76           H  
ATOM   2665  HB2 PRO E 169      34.679  15.438  33.593  1.00 12.74           H  
ATOM   2666  HB3 PRO E 169      36.187  16.163  34.200  1.00 12.74           H  
ATOM   2667  HG2 PRO E 169      34.952  13.477  34.964  1.00 11.73           H  
ATOM   2668  HG3 PRO E 169      35.482  14.792  36.040  1.00 11.73           H  
ATOM   2669  HD2 PRO E 169      37.785  14.484  35.448  1.00 12.50           H  
ATOM   2670  HD3 PRO E 169      37.174  12.819  35.594  1.00 12.50           H  
ATOM   2671  N   LEU E 170      38.546  15.630  32.055  1.00 10.94           N  
ATOM   2672  CA  LEU E 170      39.281  16.684  31.338  1.00 11.02           C  
ATOM   2673  C   LEU E 170      39.097  16.552  29.818  1.00 11.10           C  
ATOM   2674  O   LEU E 170      39.235  15.461  29.280  1.00  9.37           O  
ATOM   2675  CB  LEU E 170      40.778  16.613  31.673  1.00 11.60           C  
ATOM   2676  CG  LEU E 170      41.227  17.167  33.025  1.00 10.99           C  
ATOM   2677  CD1 LEU E 170      42.702  16.779  33.322  1.00 12.59           C  
ATOM   2678  CD2 LEU E 170      40.998  18.704  33.146  1.00 11.78           C  
ATOM   2679  H   LEU E 170      39.055  14.978  32.635  1.00 10.94           H  
ATOM   2680  HA  LEU E 170      38.878  17.645  31.659  1.00 11.02           H  
ATOM   2681  HB2 LEU E 170      41.312  17.166  30.900  1.00 11.60           H  
ATOM   2682  HB3 LEU E 170      41.071  15.564  31.637  1.00 11.60           H  
ATOM   2683  HG  LEU E 170      40.598  16.705  33.786  1.00 10.99           H  
ATOM   2684 HD11 LEU E 170      42.806  15.694  33.289  1.00 12.59           H  
ATOM   2685 HD12 LEU E 170      43.354  17.229  32.574  1.00 12.59           H  
ATOM   2686 HD13 LEU E 170      42.981  17.141  34.312  1.00 12.59           H  
ATOM   2687 HD21 LEU E 170      41.606  19.221  32.404  1.00 11.78           H  
ATOM   2688 HD22 LEU E 170      39.945  18.929  32.975  1.00 11.78           H  
ATOM   2689 HD23 LEU E 170      41.283  19.036  34.144  1.00 11.78           H  
ATOM   2690  N   GLU E 171      38.787  17.658  29.137  1.00 11.73           N  
ATOM   2691  CA  GLU E 171      38.567  17.621  27.676  1.00 14.35           C  
ATOM   2692  C   GLU E 171      39.862  17.905  26.916  1.00 14.48           C  
ATOM   2693  O   GLU E 171      39.945  17.677  25.706  1.00 14.52           O  
ATOM   2694  CB  GLU E 171      37.487  18.634  27.237  1.00 14.25           C  
ATOM   2695  CG  GLU E 171      36.081  18.328  27.709  1.00 16.35           C  
ATOM   2696  CD  GLU E 171      35.082  19.466  27.383  1.00 18.19           C  
ATOM   2697  OE1 GLU E 171      35.376  20.369  26.557  1.00 23.28           O  
ATOM   2698  OE2 GLU E 171      33.994  19.454  27.966  1.00 23.61           O1-
ATOM   2699  H   GLU E 171      38.701  18.536  29.629  1.00 11.73           H  
ATOM   2700  HA  GLU E 171      38.222  16.615  27.436  1.00 14.35           H  
ATOM   2701  HB2 GLU E 171      37.477  18.664  26.147  1.00 14.25           H  
ATOM   2702  HB3 GLU E 171      37.767  19.613  27.625  1.00 14.25           H  
ATOM   2703  HG2 GLU E 171      36.100  18.179  28.789  1.00 16.35           H  
ATOM   2704  HG3 GLU E 171      35.740  17.414  27.222  1.00 16.35           H  
ATOM   2705  N   ILE E 172      40.859  18.446  27.612  1.00 14.59           N  
ATOM   2706  CA  ILE E 172      42.141  18.752  26.986  1.00 15.47           C  
ATOM   2707  C   ILE E 172      43.238  17.951  27.691  1.00 14.98           C  
ATOM   2708  O   ILE E 172      43.191  17.780  28.917  1.00 15.87           O  
ATOM   2709  CB  ILE E 172      42.445  20.291  27.021  1.00 15.59           C  
ATOM   2710  CG1 ILE E 172      41.265  21.086  26.451  1.00 17.16           C  
ATOM   2711  CG2 ILE E 172      43.723  20.601  26.205  1.00 15.99           C  
ATOM   2712  CD1 ILE E 172      41.222  22.559  26.857  1.00 17.93           C  
ATOM   2713  H   ILE E 172      40.726  18.649  28.592  1.00 14.59           H  
ATOM   2714  HA  ILE E 172      42.104  18.466  25.935  1.00 15.47           H  
ATOM   2715  HB  ILE E 172      42.600  20.586  28.059  1.00 15.59           H  
ATOM   2716 HG12 ILE E 172      40.343  20.614  26.792  1.00 17.16           H  
ATOM   2717 HG13 ILE E 172      41.318  21.036  25.363  1.00 17.16           H  
ATOM   2718 HG21 ILE E 172      44.563  20.045  26.621  1.00 15.99           H  
ATOM   2719 HG22 ILE E 172      43.571  20.307  25.166  1.00 15.99           H  
ATOM   2720 HG23 ILE E 172      43.935  21.669  26.253  1.00 15.99           H  
ATOM   2721 HD11 ILE E 172      41.169  22.635  27.943  1.00 17.93           H  
ATOM   2722 HD12 ILE E 172      42.122  23.060  26.501  1.00 17.93           H  
ATOM   2723 HD13 ILE E 172      40.344  23.032  26.416  1.00 17.93           H  
ATOM   2724  N   LEU E 173      44.188  17.414  26.923  1.00 13.37           N  
ATOM   2725  CA  LEU E 173      45.380  16.783  27.501  1.00 12.96           C  
ATOM   2726  C   LEU E 173      46.422  17.877  27.804  1.00 12.26           C  
ATOM   2727  O   LEU E 173      46.987  18.456  26.863  1.00 12.76           O  
ATOM   2728  CB  LEU E 173      45.945  15.733  26.528  1.00 13.02           C  
ATOM   2729  CG  LEU E 173      47.213  14.937  26.848  1.00 13.47           C  
ATOM   2730  CD1 LEU E 173      47.120  14.248  28.250  1.00 14.08           C  
ATOM   2731  CD2 LEU E 173      47.396  13.898  25.763  1.00 14.72           C  
ATOM   2732  H   LEU E 173      44.084  17.443  25.919  1.00 13.37           H  
ATOM   2733  HA  LEU E 173      45.122  16.271  28.428  1.00 12.96           H  
ATOM   2734  HB2 LEU E 173      46.140  16.257  25.592  1.00 13.02           H  
ATOM   2735  HB3 LEU E 173      45.153  14.999  26.376  1.00 13.02           H  
ATOM   2736  HG  LEU E 173      48.067  15.613  26.882  1.00 13.47           H  
ATOM   2737 HD11 LEU E 173      46.980  15.007  29.019  1.00 14.08           H  
ATOM   2738 HD12 LEU E 173      46.275  13.560  28.261  1.00 14.08           H  
ATOM   2739 HD13 LEU E 173      48.040  13.697  28.446  1.00 14.08           H  
ATOM   2740 HD21 LEU E 173      46.532  13.233  25.747  1.00 14.72           H  
ATOM   2741 HD22 LEU E 173      47.491  14.394  24.797  1.00 14.72           H  
ATOM   2742 HD23 LEU E 173      48.297  13.318  25.964  1.00 14.72           H  
ATOM   2743  N   PRO E 174      46.677  18.176  29.109  1.00 11.46           N  
ATOM   2744  CA  PRO E 174      47.574  19.294  29.425  1.00 10.93           C  
ATOM   2745  C   PRO E 174      49.013  19.011  29.029  1.00 11.15           C  
ATOM   2746  O   PRO E 174      49.489  17.873  29.159  1.00 10.71           O  
ATOM   2747  CB  PRO E 174      47.483  19.416  30.965  1.00 10.54           C  
ATOM   2748  CG  PRO E 174      47.140  18.030  31.435  1.00 11.86           C  
ATOM   2749  CD  PRO E 174      46.209  17.474  30.331  1.00 10.73           C  
ATOM   2750  HA  PRO E 174      47.286  20.197  28.886  1.00 10.93           H  
ATOM   2751  HB2 PRO E 174      46.704  20.123  31.250  1.00 10.54           H  
ATOM   2752  HB3 PRO E 174      48.437  19.739  31.383  1.00 10.54           H  
ATOM   2753  HG2 PRO E 174      46.624  18.064  32.395  1.00 11.86           H  
ATOM   2754  HG3 PRO E 174      48.038  17.420  31.527  1.00 11.86           H  
ATOM   2755  HD2 PRO E 174      46.323  16.395  30.230  1.00 10.73           H  
ATOM   2756  HD3 PRO E 174      45.166  17.711  30.543  1.00 10.73           H  
ATOM   2757  N   GLU E 175      49.696  20.047  28.560  1.00 11.38           N  
ATOM   2758  CA  GLU E 175      51.149  19.986  28.366  1.00 11.85           C  
ATOM   2759  C   GLU E 175      51.916  20.580  29.543  1.00 11.18           C  
ATOM   2760  O   GLU E 175      53.091  20.245  29.767  1.00 10.95           O  
ATOM   2761  CB  GLU E 175      51.534  20.650  27.047  1.00 11.88           C  
ATOM   2762  CG  GLU E 175      51.008  19.798  25.872  1.00 16.02           C  
ATOM   2763  CD  GLU E 175      51.220  20.410  24.502  1.00 19.58           C  
ATOM   2764  OE1 GLU E 175      52.058  21.339  24.356  1.00 20.89           O  
ATOM   2765  OE2 GLU E 175      50.512  19.962  23.572  1.00 18.52           O1-
ATOM   2766  H   GLU E 175      49.204  20.899  28.331  1.00 11.38           H  
ATOM   2767  HA  GLU E 175      51.434  18.935  28.318  1.00 11.85           H  
ATOM   2768  HB2 GLU E 175      52.619  20.728  26.982  1.00 11.88           H  
ATOM   2769  HB3 GLU E 175      51.094  21.646  26.999  1.00 11.88           H  
ATOM   2770  HG2 GLU E 175      49.938  19.647  26.014  1.00 16.02           H  
ATOM   2771  HG3 GLU E 175      51.518  18.835  25.896  1.00 16.02           H  
ATOM   2772  N   VAL E 176      51.231  21.454  30.282  1.00 10.56           N  
ATOM   2773  CA  VAL E 176      51.784  22.126  31.468  1.00  9.60           C  
ATOM   2774  C   VAL E 176      50.751  22.015  32.569  1.00 10.10           C  
ATOM   2775  O   VAL E 176      49.568  22.243  32.336  1.00 10.27           O  
ATOM   2776  CB  VAL E 176      52.098  23.611  31.176  1.00 10.00           C  
ATOM   2777  CG1 VAL E 176      52.695  24.337  32.404  1.00  9.52           C  
ATOM   2778  CG2 VAL E 176      53.047  23.707  29.974  1.00 10.03           C  
ATOM   2779  H   VAL E 176      50.281  21.666  30.013  1.00 10.56           H  
ATOM   2780  HA  VAL E 176      52.722  21.654  31.762  1.00  9.60           H  
ATOM   2781  HB  VAL E 176      51.159  24.113  30.942  1.00 10.00           H  
ATOM   2782 HG11 VAL E 176      51.999  24.269  33.240  1.00  9.52           H  
ATOM   2783 HG12 VAL E 176      53.640  23.869  32.679  1.00  9.52           H  
ATOM   2784 HG13 VAL E 176      52.866  25.385  32.159  1.00  9.52           H  
ATOM   2785 HG21 VAL E 176      53.985  23.204  30.210  1.00 10.03           H  
ATOM   2786 HG22 VAL E 176      52.587  23.230  29.109  1.00 10.03           H  
ATOM   2787 HG23 VAL E 176      53.243  24.755  29.749  1.00 10.03           H  
ATOM   2788  N   ILE E 177      51.200  21.656  33.766  1.00  9.82           N  
ATOM   2789  CA  ILE E 177      50.300  21.548  34.909  1.00 10.03           C  
ATOM   2790  C   ILE E 177      50.880  22.379  36.025  1.00  9.46           C  
ATOM   2791  O   ILE E 177      51.996  22.118  36.466  1.00  9.79           O  
ATOM   2792  CB  ILE E 177      50.142  20.089  35.372  1.00 10.09           C  
ATOM   2793  CG1 ILE E 177      49.514  19.219  34.269  1.00 10.90           C  
ATOM   2794  CG2 ILE E 177      49.311  20.032  36.666  1.00 11.80           C  
ATOM   2795  CD1 ILE E 177      49.403  17.726  34.662  1.00 11.15           C  
ATOM   2796  H   ILE E 177      52.182  21.454  33.887  1.00  9.82           H  
ATOM   2797  HA  ILE E 177      49.310  21.904  34.625  1.00 10.03           H  
ATOM   2798  HB  ILE E 177      51.133  19.684  35.579  1.00 10.09           H  
ATOM   2799 HG12 ILE E 177      50.130  19.297  33.373  1.00 10.90           H  
ATOM   2800 HG13 ILE E 177      48.514  19.597  34.056  1.00 10.90           H  
ATOM   2801 HG21 ILE E 177      49.801  20.624  37.439  1.00 11.80           H  
ATOM   2802 HG22 ILE E 177      48.316  20.434  36.477  1.00 11.80           H  
ATOM   2803 HG23 ILE E 177      49.228  18.997  36.999  1.00 11.80           H  
ATOM   2804 HD11 ILE E 177      50.396  17.332  34.878  1.00 11.15           H  
ATOM   2805 HD12 ILE E 177      48.773  17.629  35.546  1.00 11.15           H  
ATOM   2806 HD13 ILE E 177      48.961  17.165  33.838  1.00 11.15           H  
ATOM   2807  N   ILE E 178      50.121  23.381  36.466  1.00  9.84           N  
ATOM   2808  CA  ILE E 178      50.541  24.201  37.589  1.00  9.96           C  
ATOM   2809  C   ILE E 178      50.095  23.557  38.902  1.00  9.22           C  
ATOM   2810  O   ILE E 178      48.895  23.326  39.139  1.00  8.58           O  
ATOM   2811  CB  ILE E 178      50.024  25.640  37.479  1.00  9.76           C  
ATOM   2812  CG1 ILE E 178      50.460  26.261  36.148  1.00 12.00           C  
ATOM   2813  CG2 ILE E 178      50.525  26.487  38.689  1.00 10.39           C  
ATOM   2814  CD1 ILE E 178      49.985  27.708  35.987  1.00 10.18           C  
ATOM   2815  H   ILE E 178      49.239  23.574  36.012  1.00  9.84           H  
ATOM   2816  HA  ILE E 178      51.629  24.257  37.573  1.00  9.96           H  
ATOM   2817  HB  ILE E 178      48.934  25.629  37.503  1.00  9.76           H  
ATOM   2818 HG12 ILE E 178      50.047  25.666  35.334  1.00 12.00           H  
ATOM   2819 HG13 ILE E 178      51.549  26.243  36.095  1.00 12.00           H  
ATOM   2820 HG21 ILE E 178      50.174  26.037  39.618  1.00 10.39           H  
ATOM   2821 HG22 ILE E 178      51.615  26.514  38.687  1.00 10.39           H  
ATOM   2822 HG23 ILE E 178      50.136  27.502  38.608  1.00 10.39           H  
ATOM   2823 HD11 ILE E 178      48.897  27.741  36.038  1.00 10.18           H  
ATOM   2824 HD12 ILE E 178      50.405  28.319  36.786  1.00 10.18           H  
ATOM   2825 HD13 ILE E 178      50.315  28.094  35.023  1.00 10.18           H  
ATOM   2826  N   LEU E 179      51.073  23.269  39.755  1.00  7.94           N  
ATOM   2827  CA  LEU E 179      50.799  22.758  41.108  1.00  8.21           C  
ATOM   2828  C   LEU E 179      50.463  23.943  42.004  1.00  8.43           C  
ATOM   2829  O   LEU E 179      51.277  24.355  42.838  1.00  7.99           O  
ATOM   2830  CB  LEU E 179      51.996  21.932  41.658  1.00  7.56           C  
ATOM   2831  CG  LEU E 179      52.494  20.778  40.758  1.00  7.95           C  
ATOM   2832  CD1 LEU E 179      53.628  20.026  41.414  1.00 10.10           C  
ATOM   2833  CD2 LEU E 179      51.361  19.776  40.397  1.00  9.78           C  
ATOM   2834  H   LEU E 179      52.031  23.405  39.467  1.00  7.94           H  
ATOM   2835  HA  LEU E 179      49.951  22.073  41.082  1.00  8.21           H  
ATOM   2836  HB2 LEU E 179      51.694  21.503  42.614  1.00  7.56           H  
ATOM   2837  HB3 LEU E 179      52.830  22.617  41.814  1.00  7.56           H  
ATOM   2838  HG  LEU E 179      52.846  21.243  39.837  1.00  7.95           H  
ATOM   2839 HD11 LEU E 179      54.438  20.718  41.645  1.00 10.10           H  
ATOM   2840 HD12 LEU E 179      53.272  19.563  42.334  1.00 10.10           H  
ATOM   2841 HD13 LEU E 179      53.992  19.254  40.736  1.00 10.10           H  
ATOM   2842 HD21 LEU E 179      50.994  19.300  41.306  1.00  9.78           H  
ATOM   2843 HD22 LEU E 179      50.544  20.310  39.912  1.00  9.78           H  
ATOM   2844 HD23 LEU E 179      51.750  19.016  39.720  1.00  9.78           H  
ATOM   2845  N   GLY E 180      49.249  24.484  41.836  1.00  6.72           N  
ATOM   2846  CA  GLY E 180      48.861  25.734  42.491  1.00  7.78           C  
ATOM   2847  C   GLY E 180      48.328  25.514  43.915  1.00  7.10           C  
ATOM   2848  O   GLY E 180      47.345  26.137  44.321  1.00  6.91           O  
ATOM   2849  H   GLY E 180      48.582  24.015  41.240  1.00  6.72           H  
ATOM   2850  HA2 GLY E 180      48.082  26.212  41.897  1.00  7.78           H  
ATOM   2851  HA3 GLY E 180      49.732  26.387  42.541  1.00  7.78           H  
ATOM   2852  N   CYS E 181      48.983  24.622  44.656  1.00  6.40           N  
ATOM   2853  CA  CYS E 181      48.650  24.335  46.054  1.00  6.69           C  
ATOM   2854  C   CYS E 181      49.908  23.807  46.726  1.00  6.64           C  
ATOM   2855  O   CYS E 181      50.668  23.055  46.109  1.00  7.18           O  
ATOM   2856  CB  CYS E 181      47.515  23.297  46.114  1.00  6.72           C  
ATOM   2857  SG  CYS E 181      47.049  22.732  47.754  1.00  8.44           S  
ATOM   2858  H   CYS E 181      49.749  24.117  44.233  1.00  6.40           H  
ATOM   2859  HA  CYS E 181      48.305  25.232  46.568  1.00  6.69           H  
ATOM   2860  HB2 CYS E 181      47.829  22.426  45.538  1.00  6.72           H  
ATOM   2861  HB3 CYS E 181      46.633  23.740  45.651  1.00  6.72           H  
ATOM   2862  HG  CYS E 181      46.074  21.825  47.652  1.00  8.44           H  
ATOM   2863  N   THR E 182      50.138  24.212  47.973  1.00  7.11           N  
ATOM   2864  CA  THR E 182      51.320  23.781  48.736  1.00  6.89           C  
ATOM   2865  C   THR E 182      51.501  22.251  48.826  1.00  7.25           C  
ATOM   2866  O   THR E 182      52.643  21.763  48.953  1.00  7.86           O  
ATOM   2867  CB  THR E 182      51.244  24.287  50.196  1.00  7.74           C  
ATOM   2868  CG2 THR E 182      51.452  25.810  50.273  1.00  7.00           C  
ATOM   2869  OG1 THR E 182      49.961  23.939  50.755  1.00  4.69           O  
ATOM   2870  H   THR E 182      49.477  24.838  48.411  1.00  7.11           H  
ATOM   2871  HA  THR E 182      52.159  24.205  48.184  1.00  6.89           H  
ATOM   2872  HB  THR E 182      52.041  23.811  50.768  1.00  7.74           H  
ATOM   2873  HG1 THR E 182      49.531  24.754  51.024  1.00  4.69           H  
ATOM   2874 HG21 THR E 182      52.424  26.066  49.851  1.00  7.00           H  
ATOM   2875 HG22 THR E 182      50.667  26.313  49.708  1.00  7.00           H  
ATOM   2876 HG23 THR E 182      51.412  26.130  51.314  1.00  7.00           H  
ATOM   2877  N   HIS E 183      50.397  21.499  48.826  1.00  6.20           N  
ATOM   2878  CA  HIS E 183      50.485  20.040  49.073  1.00  7.33           C  
ATOM   2879  C   HIS E 183      50.883  19.242  47.824  1.00  7.01           C  
ATOM   2880  O   HIS E 183      51.477  18.180  47.922  1.00  7.78           O  
ATOM   2881  CB  HIS E 183      49.179  19.492  49.661  1.00  7.32           C  
ATOM   2882  CG  HIS E 183      48.887  19.973  51.057  1.00  8.23           C  
ATOM   2883  CD2 HIS E 183      48.527  19.286  52.168  1.00  7.85           C  
ATOM   2884  ND1 HIS E 183      48.928  21.311  51.425  1.00  8.64           N1+
ATOM   2885  CE1 HIS E 183      48.611  21.414  52.709  1.00 10.42           C  
ATOM   2886  NE2 HIS E 183      48.351  20.201  53.179  1.00 10.22           N  
ATOM   2887  H   HIS E 183      49.498  21.927  48.657  1.00  6.20           H  
ATOM   2888  HA  HIS E 183      51.283  19.909  49.804  1.00  7.33           H  
ATOM   2889  HB2 HIS E 183      49.241  18.404  49.679  1.00  7.32           H  
ATOM   2890  HB3 HIS E 183      48.357  19.798  49.014  1.00  7.32           H  
ATOM   2891  HD1 HIS E 183      49.177  22.134  50.772  1.00  8.64           H  
ATOM   2892  HD2 HIS E 183      48.401  18.216  52.245  1.00  7.85           H  
ATOM   2893  HE1 HIS E 183      48.571  22.332  53.277  1.00 10.42           H  
ATOM   2894  HE2 HIS E 183      48.070  19.985  54.125  1.00 10.22           H  
ATOM   2895  N   PHE E 184      50.565  19.778  46.650  1.00  7.18           N  
ATOM   2896  CA  PHE E 184      50.569  18.960  45.445  1.00  7.19           C  
ATOM   2897  C   PHE E 184      51.976  18.478  45.008  1.00  7.94           C  
ATOM   2898  O   PHE E 184      52.079  17.415  44.389  1.00  9.09           O  
ATOM   2899  CB  PHE E 184      49.836  19.657  44.285  1.00  7.93           C  
ATOM   2900  CG  PHE E 184      48.368  19.934  44.539  1.00  5.80           C  
ATOM   2901  CD1 PHE E 184      47.637  20.662  43.603  1.00  9.64           C  
ATOM   2902  CD2 PHE E 184      47.720  19.484  45.712  1.00  7.11           C  
ATOM   2903  CE1 PHE E 184      46.280  20.956  43.811  1.00  8.53           C  
ATOM   2904  CE2 PHE E 184      46.340  19.775  45.932  1.00  8.24           C  
ATOM   2905  CZ  PHE E 184      45.643  20.516  44.973  1.00  8.01           C  
ATOM   2906  H   PHE E 184      50.320  20.756  46.593  1.00  7.18           H  
ATOM   2907  HA  PHE E 184      50.019  18.058  45.712  1.00  7.19           H  
ATOM   2908  HB2 PHE E 184      49.914  19.021  43.403  1.00  7.93           H  
ATOM   2909  HB3 PHE E 184      50.333  20.608  44.092  1.00  7.93           H  
ATOM   2910  HD1 PHE E 184      48.122  21.006  42.702  1.00  9.64           H  
ATOM   2911  HD2 PHE E 184      48.272  18.917  46.446  1.00  7.11           H  
ATOM   2912  HE1 PHE E 184      45.730  21.521  43.074  1.00  8.53           H  
ATOM   2913  HE2 PHE E 184      45.842  19.428  46.825  1.00  8.24           H  
ATOM   2914  HZ  PHE E 184      44.601  20.751  45.133  1.00  8.01           H  
ATOM   2915  N   PRO E 185      53.061  19.239  45.337  1.00  7.64           N  
ATOM   2916  CA  PRO E 185      54.411  18.677  45.101  1.00  8.05           C  
ATOM   2917  C   PRO E 185      54.645  17.255  45.628  1.00  8.55           C  
ATOM   2918  O   PRO E 185      55.381  16.475  44.996  1.00  7.63           O  
ATOM   2919  CB  PRO E 185      55.330  19.703  45.797  1.00  8.43           C  
ATOM   2920  CG  PRO E 185      54.616  20.994  45.576  1.00  8.88           C  
ATOM   2921  CD  PRO E 185      53.157  20.618  45.858  1.00  7.18           C  
ATOM   2922  HA  PRO E 185      54.594  18.546  44.034  1.00  8.05           H  
ATOM   2923  HB2 PRO E 185      56.319  19.718  45.338  1.00  8.43           H  
ATOM   2924  HB3 PRO E 185      55.426  19.485  46.861  1.00  8.43           H  
ATOM   2925  HG2 PRO E 185      54.742  21.343  44.551  1.00  8.88           H  
ATOM   2926  HG3 PRO E 185      54.966  21.761  46.267  1.00  8.88           H  
ATOM   2927  HD2 PRO E 185      52.944  20.648  46.927  1.00  7.18           H  
ATOM   2928  HD3 PRO E 185      52.473  21.284  45.332  1.00  7.18           H  
ATOM   2929  N   LEU E 186      53.987  16.896  46.729  1.00  8.20           N  
ATOM   2930  CA  LEU E 186      54.184  15.578  47.329  1.00  9.62           C  
ATOM   2931  C   LEU E 186      53.605  14.420  46.488  1.00  9.32           C  
ATOM   2932  O   LEU E 186      53.949  13.254  46.703  1.00  9.75           O  
ATOM   2933  CB  LEU E 186      53.623  15.548  48.751  1.00  9.75           C  
ATOM   2934  CG  LEU E 186      54.577  16.016  49.864  1.00 11.32           C  
ATOM   2935  CD1 LEU E 186      55.107  17.403  49.616  1.00 13.77           C  
ATOM   2936  CD2 LEU E 186      53.881  15.945  51.219  1.00 10.63           C  
ATOM   2937  H   LEU E 186      53.342  17.545  47.156  1.00  8.20           H  
ATOM   2938  HA  LEU E 186      55.261  15.416  47.360  1.00  9.62           H  
ATOM   2939  HB2 LEU E 186      53.331  14.521  48.972  1.00  9.75           H  
ATOM   2940  HB3 LEU E 186      52.742  16.190  48.775  1.00  9.75           H  
ATOM   2941  HG  LEU E 186      55.433  15.341  49.863  1.00 11.32           H  
ATOM   2942 HD11 LEU E 186      55.617  17.430  48.653  1.00 13.77           H  
ATOM   2943 HD12 LEU E 186      54.279  18.112  49.609  1.00 13.77           H  
ATOM   2944 HD13 LEU E 186      55.808  17.671  50.406  1.00 13.77           H  
ATOM   2945 HD21 LEU E 186      53.024  16.619  51.223  1.00 10.63           H  
ATOM   2946 HD22 LEU E 186      53.542  14.925  51.400  1.00 10.63           H  
ATOM   2947 HD23 LEU E 186      54.579  16.241  52.002  1.00 10.63           H  
ATOM   2948  N   ILE E 187      52.753  14.749  45.526  1.00  9.19           N  
ATOM   2949  CA  ILE E 187      52.243  13.738  44.579  1.00  8.67           C  
ATOM   2950  C   ILE E 187      52.583  14.086  43.103  1.00  9.40           C  
ATOM   2951  O   ILE E 187      51.926  13.584  42.165  1.00  8.74           O  
ATOM   2952  CB  ILE E 187      50.728  13.532  44.739  1.00  9.68           C  
ATOM   2953  CG1 ILE E 187      49.971  14.840  44.484  1.00  9.61           C  
ATOM   2954  CG2 ILE E 187      50.404  12.966  46.133  1.00  8.90           C  
ATOM   2955  CD1 ILE E 187      48.483  14.669  44.166  1.00 11.44           C  
ATOM   2956  H   ILE E 187      52.448  15.708  45.440  1.00  9.19           H  
ATOM   2957  HA  ILE E 187      52.750  12.805  44.825  1.00  8.67           H  
ATOM   2958  HB  ILE E 187      50.399  12.806  43.995  1.00  9.68           H  
ATOM   2959 HG12 ILE E 187      50.442  15.346  43.641  1.00  9.61           H  
ATOM   2960 HG13 ILE E 187      50.058  15.462  45.375  1.00  9.61           H  
ATOM   2961 HG21 ILE E 187      50.928  12.021  46.272  1.00  8.90           H  
ATOM   2962 HG22 ILE E 187      50.724  13.675  46.896  1.00  8.90           H  
ATOM   2963 HG23 ILE E 187      49.330  12.802  46.218  1.00  8.90           H  
ATOM   2964 HD11 ILE E 187      48.370  14.049  43.276  1.00 11.44           H  
ATOM   2965 HD12 ILE E 187      47.984  14.189  45.008  1.00 11.44           H  
ATOM   2966 HD13 ILE E 187      48.035  15.646  43.987  1.00 11.44           H  
ATOM   2967  N   ALA E 188      53.588  14.940  42.904  1.00  8.74           N  
ATOM   2968  CA  ALA E 188      53.976  15.392  41.555  1.00  9.70           C  
ATOM   2969  C   ALA E 188      54.300  14.213  40.626  1.00 10.68           C  
ATOM   2970  O   ALA E 188      53.811  14.148  39.492  1.00  9.98           O  
ATOM   2971  CB  ALA E 188      55.173  16.386  41.632  1.00  9.73           C  
ATOM   2972  H   ALA E 188      54.099  15.288  43.702  1.00  8.74           H  
ATOM   2973  HA  ALA E 188      53.120  15.913  41.126  1.00  9.70           H  
ATOM   2974  HB1 ALA E 188      54.901  17.234  42.260  1.00  9.73           H  
ATOM   2975  HB2 ALA E 188      56.039  15.880  42.060  1.00  9.73           H  
ATOM   2976  HB3 ALA E 188      55.417  16.739  40.630  1.00  9.73           H  
ATOM   2977  N   GLN E 189      55.124  13.285  41.092  1.00 11.74           N  
ATOM   2978  CA  GLN E 189      55.460  12.110  40.250  1.00 13.96           C  
ATOM   2979  C   GLN E 189      54.248  11.226  39.974  1.00 12.22           C  
ATOM   2980  O   GLN E 189      54.128  10.659  38.881  1.00 12.21           O  
ATOM   2981  CB  GLN E 189      56.606  11.299  40.853  1.00 14.14           C  
ATOM   2982  CG  GLN E 189      57.952  12.036  40.786  1.00 18.46           C  
ATOM   2983  CD  GLN E 189      59.099  11.214  41.362  1.00 19.72           C  
ATOM   2984  NE2 GLN E 189      60.310  11.439  40.843  1.00 27.64           N  
ATOM   2985  OE1 GLN E 189      58.904  10.402  42.273  1.00 27.60           O  
ATOM   2986  H   GLN E 189      55.521  13.377  42.016  1.00 11.74           H  
ATOM   2987  HA  GLN E 189      55.793  12.502  39.289  1.00 13.96           H  
ATOM   2988  HB2 GLN E 189      56.695  10.360  40.306  1.00 14.14           H  
ATOM   2989  HB3 GLN E 189      56.374  11.090  41.897  1.00 14.14           H  
ATOM   2990  HG2 GLN E 189      57.870  12.965  41.351  1.00 18.46           H  
ATOM   2991  HG3 GLN E 189      58.174  12.263  39.743  1.00 18.46           H  
ATOM   2992 HE21 GLN E 189      61.112  10.936  41.195  1.00 27.64           H  
ATOM   2993 HE22 GLN E 189      60.423  12.112  40.099  1.00 27.64           H  
ATOM   2994  N   LYS E 190      53.350  11.098  40.954  1.00 10.65           N  
ATOM   2995  CA  LYS E 190      52.086  10.353  40.723  1.00 10.61           C  
ATOM   2996  C   LYS E 190      51.187  11.011  39.663  1.00 10.39           C  
ATOM   2997  O   LYS E 190      50.578  10.309  38.840  1.00 10.66           O  
ATOM   2998  CB  LYS E 190      51.291  10.159  42.016  1.00 10.42           C  
ATOM   2999  CG  LYS E 190      52.022   9.318  43.083  1.00 11.42           C  
ATOM   3000  CD  LYS E 190      52.275   7.891  42.662  1.00 16.12           C  
ATOM   3001  CE  LYS E 190      53.311   7.247  43.608  1.00 19.10           C  
ATOM   3002  NZ  LYS E 190      53.595   5.855  43.210  1.00 21.55           N1+
ATOM   3003  H   LYS E 190      53.531  11.510  41.858  1.00 10.65           H  
ATOM   3004  HA  LYS E 190      52.393   9.378  40.345  1.00 10.61           H  
ATOM   3005  HB2 LYS E 190      50.353   9.661  41.770  1.00 10.42           H  
ATOM   3006  HB3 LYS E 190      51.080  11.141  42.439  1.00 10.42           H  
ATOM   3007  HG2 LYS E 190      51.415   9.307  43.988  1.00 11.42           H  
ATOM   3008  HG3 LYS E 190      52.982   9.790  43.295  1.00 11.42           H  
ATOM   3009  HD2 LYS E 190      52.658   7.876  41.641  1.00 16.12           H  
ATOM   3010  HD3 LYS E 190      51.343   7.328  42.709  1.00 16.12           H  
ATOM   3011  HE2 LYS E 190      52.918   7.254  44.625  1.00 19.10           H  
ATOM   3012  HE3 LYS E 190      54.235   7.824  43.571  1.00 19.10           H  
ATOM   3013  HZ1 LYS E 190      52.742   5.315  43.242  1.00 21.55           H  
ATOM   3014  HZ2 LYS E 190      53.966   5.842  42.271  1.00 21.55           H  
ATOM   3015  HZ3 LYS E 190      54.271   5.455  43.845  1.00 21.55           H  
ATOM   3016  N   ILE E 191      51.092  12.337  39.703  1.00  9.51           N  
ATOM   3017  CA  ILE E 191      50.364  13.120  38.667  1.00  9.37           C  
ATOM   3018  C   ILE E 191      51.034  12.927  37.278  1.00  9.60           C  
ATOM   3019  O   ILE E 191      50.355  12.640  36.275  1.00  9.00           O  
ATOM   3020  CB  ILE E 191      50.251  14.637  39.070  1.00  9.67           C  
ATOM   3021  CG1 ILE E 191      49.378  14.811  40.328  1.00  8.97           C  
ATOM   3022  CG2 ILE E 191      49.706  15.508  37.908  1.00  8.70           C  
ATOM   3023  CD1 ILE E 191      49.364  16.269  40.807  1.00  9.35           C  
ATOM   3024  H   ILE E 191      51.531  12.832  40.466  1.00  9.51           H  
ATOM   3025  HA  ILE E 191      49.344  12.743  38.597  1.00  9.37           H  
ATOM   3026  HB  ILE E 191      51.260  14.982  39.295  1.00  9.67           H  
ATOM   3027 HG12 ILE E 191      49.774  14.181  41.124  1.00  8.97           H  
ATOM   3028 HG13 ILE E 191      48.358  14.505  40.096  1.00  8.97           H  
ATOM   3029 HG21 ILE E 191      50.350  15.395  37.036  1.00  8.70           H  
ATOM   3030 HG22 ILE E 191      48.695  15.188  37.657  1.00  8.70           H  
ATOM   3031 HG23 ILE E 191      49.690  16.554  38.214  1.00  8.70           H  
ATOM   3032 HD11 ILE E 191      50.381  16.584  41.041  1.00  9.35           H  
ATOM   3033 HD12 ILE E 191      48.958  16.906  40.021  1.00  9.35           H  
ATOM   3034 HD13 ILE E 191      48.743  16.352  41.699  1.00  9.35           H  
ATOM   3035  N   GLU E 192      52.360  13.030  37.235  1.00  9.46           N  
ATOM   3036  CA  GLU E 192      53.116  12.722  36.008  1.00 11.23           C  
ATOM   3037  C   GLU E 192      52.829  11.298  35.496  1.00 11.83           C  
ATOM   3038  O   GLU E 192      52.450  11.113  34.324  1.00 12.40           O  
ATOM   3039  CB  GLU E 192      54.619  12.932  36.247  1.00 11.09           C  
ATOM   3040  CG  GLU E 192      55.004  14.380  36.377  1.00 13.62           C  
ATOM   3041  CD  GLU E 192      56.442  14.566  36.808  1.00 17.08           C  
ATOM   3042  OE1 GLU E 192      57.132  13.565  37.103  1.00 19.26           O  
ATOM   3043  OE2 GLU E 192      56.875  15.719  36.847  1.00 18.38           O1-
ATOM   3044  H   GLU E 192      52.859  13.326  38.062  1.00  9.46           H  
ATOM   3045  HA  GLU E 192      52.785  13.409  35.229  1.00 11.23           H  
ATOM   3046  HB2 GLU E 192      55.166  12.503  35.408  1.00 11.09           H  
ATOM   3047  HB3 GLU E 192      54.899  12.416  37.165  1.00 11.09           H  
ATOM   3048  HG2 GLU E 192      54.355  14.848  37.117  1.00 13.62           H  
ATOM   3049  HG3 GLU E 192      54.864  14.866  35.411  1.00 13.62           H  
ATOM   3050  N   GLY E 193      52.949  10.311  36.390  1.00 10.95           N  
ATOM   3051  CA  GLY E 193      52.621   8.912  36.086  1.00 11.35           C  
ATOM   3052  C   GLY E 193      51.186   8.644  35.625  1.00 11.53           C  
ATOM   3053  O   GLY E 193      50.959   7.796  34.750  1.00 10.86           O  
ATOM   3054  H   GLY E 193      53.280  10.538  37.317  1.00 10.95           H  
ATOM   3055  HA2 GLY E 193      52.797   8.325  36.987  1.00 11.35           H  
ATOM   3056  HA3 GLY E 193      53.293   8.576  35.296  1.00 11.35           H  
ATOM   3057  N   TYR E 194      50.220   9.369  36.198  1.00 10.84           N  
ATOM   3058  CA  TYR E 194      48.822   9.279  35.784  1.00 10.14           C  
ATOM   3059  C   TYR E 194      48.691   9.663  34.311  1.00 10.48           C  
ATOM   3060  O   TYR E 194      48.048   8.936  33.538  1.00 10.59           O  
ATOM   3061  CB  TYR E 194      47.896  10.196  36.626  1.00  9.96           C  
ATOM   3062  CG  TYR E 194      46.428  10.093  36.191  1.00  8.90           C  
ATOM   3063  CD1 TYR E 194      45.539   9.256  36.881  1.00 11.88           C  
ATOM   3064  CD2 TYR E 194      45.941  10.806  35.087  1.00  9.17           C  
ATOM   3065  CE1 TYR E 194      44.190   9.144  36.486  1.00 11.10           C  
ATOM   3066  CE2 TYR E 194      44.617  10.702  34.678  1.00  9.63           C  
ATOM   3067  CZ  TYR E 194      43.749   9.855  35.376  1.00 11.11           C  
ATOM   3068  OH  TYR E 194      42.435   9.747  34.994  1.00 10.45           O  
ATOM   3069  H   TYR E 194      50.466  10.003  36.945  1.00 10.84           H  
ATOM   3070  HA  TYR E 194      48.509   8.247  35.942  1.00 10.14           H  
ATOM   3071  HB2 TYR E 194      48.225  11.229  36.510  1.00  9.96           H  
ATOM   3072  HB3 TYR E 194      47.973   9.906  37.674  1.00  9.96           H  
ATOM   3073  HD1 TYR E 194      45.893   8.688  37.729  1.00 11.88           H  
ATOM   3074  HD2 TYR E 194      46.612  11.452  34.540  1.00  9.17           H  
ATOM   3075  HE1 TYR E 194      43.509   8.514  37.039  1.00 11.10           H  
ATOM   3076  HE2 TYR E 194      44.262  11.269  33.830  1.00  9.63           H  
ATOM   3077  HH  TYR E 194      42.030   8.895  35.171  1.00 10.45           H  
ATOM   3078  N   PHE E 195      49.233  10.822  33.930  1.00 10.09           N  
ATOM   3079  CA  PHE E 195      49.091  11.256  32.518  1.00 10.96           C  
ATOM   3080  C   PHE E 195      49.887  10.348  31.594  1.00 11.68           C  
ATOM   3081  O   PHE E 195      49.431  10.009  30.496  1.00 11.87           O  
ATOM   3082  CB  PHE E 195      49.374  12.759  32.324  1.00 10.95           C  
ATOM   3083  CG  PHE E 195      48.234  13.623  32.843  1.00 10.72           C  
ATOM   3084  CD1 PHE E 195      48.271  14.142  34.142  1.00 10.03           C  
ATOM   3085  CD2 PHE E 195      47.076  13.803  32.077  1.00 11.11           C  
ATOM   3086  CE1 PHE E 195      47.203  14.882  34.655  1.00  9.72           C  
ATOM   3087  CE2 PHE E 195      45.976  14.555  32.595  1.00 11.79           C  
ATOM   3088  CZ  PHE E 195      46.055  15.088  33.896  1.00  9.47           C  
ATOM   3089  H   PHE E 195      49.733  11.396  34.594  1.00 10.09           H  
ATOM   3090  HA  PHE E 195      48.045  11.145  32.234  1.00 10.96           H  
ATOM   3091  HB2 PHE E 195      49.511  12.957  31.261  1.00 10.95           H  
ATOM   3092  HB3 PHE E 195      50.286  13.018  32.862  1.00 10.95           H  
ATOM   3093  HD1 PHE E 195      49.140  13.967  34.759  1.00 10.03           H  
ATOM   3094  HD2 PHE E 195      47.013  13.371  31.089  1.00 11.11           H  
ATOM   3095  HE1 PHE E 195      47.269  15.298  35.650  1.00  9.72           H  
ATOM   3096  HE2 PHE E 195      45.093  14.713  31.994  1.00 11.79           H  
ATOM   3097  HZ  PHE E 195      45.229  15.653  34.302  1.00  9.47           H  
ATOM   3098  N   MET E 196      51.066   9.928  32.047  1.00 12.66           N  
ATOM   3099  CA  MET E 196      51.900   9.061  31.217  1.00 14.04           C  
ATOM   3100  C   MET E 196      51.218   7.710  30.988  1.00 13.47           C  
ATOM   3101  O   MET E 196      51.242   7.191  29.869  1.00 13.76           O  
ATOM   3102  CB  MET E 196      53.294   8.883  31.821  1.00 14.09           C  
ATOM   3103  CG  MET E 196      54.154  10.146  31.724  1.00 15.11           C  
ATOM   3104  SD  MET E 196      55.776   9.926  32.512  1.00 20.03           S  
ATOM   3105  CE  MET E 196      56.537   8.731  31.439  1.00 22.20           C  
ATOM   3106  H   MET E 196      51.384  10.208  32.964  1.00 12.66           H  
ATOM   3107  HA  MET E 196      52.025   9.545  30.248  1.00 14.04           H  
ATOM   3108  HB2 MET E 196      53.801   8.076  31.292  1.00 14.09           H  
ATOM   3109  HB3 MET E 196      53.186   8.617  32.872  1.00 14.09           H  
ATOM   3110  HG2 MET E 196      53.632  10.966  32.216  1.00 15.11           H  
ATOM   3111  HG3 MET E 196      54.304  10.390  30.672  1.00 15.11           H  
ATOM   3112  HE1 MET E 196      55.938   7.820  31.427  1.00 22.20           H  
ATOM   3113  HE2 MET E 196      56.601   9.138  30.430  1.00 22.20           H  
ATOM   3114  HE3 MET E 196      57.539   8.502  31.803  1.00 22.20           H  
ATOM   3115  N   GLY E 197      50.596   7.168  32.033  1.00 12.50           N  
ATOM   3116  CA  GLY E 197      49.946   5.849  31.975  1.00 12.75           C  
ATOM   3117  C   GLY E 197      48.632   5.882  31.214  1.00 13.45           C  
ATOM   3118  O   GLY E 197      48.406   5.061  30.320  1.00 14.32           O  
ATOM   3119  H   GLY E 197      50.569   7.683  32.901  1.00 12.50           H  
ATOM   3120  HA2 GLY E 197      49.752   5.509  32.993  1.00 12.75           H  
ATOM   3121  HA3 GLY E 197      50.619   5.149  31.480  1.00 12.75           H  
ATOM   3122  N   HIS E 198      47.767   6.832  31.548  1.00 13.34           N  
ATOM   3123  CA  HIS E 198      46.434   6.891  30.923  1.00 13.67           C  
ATOM   3124  C   HIS E 198      46.477   7.290  29.443  1.00 13.08           C  
ATOM   3125  O   HIS E 198      45.623   6.881  28.654  1.00 13.44           O  
ATOM   3126  CB  HIS E 198      45.503   7.800  31.715  1.00 12.77           C  
ATOM   3127  CG  HIS E 198      45.017   7.173  32.983  1.00 14.83           C  
ATOM   3128  CD2 HIS E 198      45.583   7.104  34.213  1.00 15.07           C  
ATOM   3129  ND1 HIS E 198      43.832   6.468  33.065  1.00 18.42           N1+
ATOM   3130  CE1 HIS E 198      43.671   6.026  34.303  1.00 16.44           C  
ATOM   3131  NE2 HIS E 198      44.724   6.391  35.017  1.00 15.17           N  
ATOM   3132  H   HIS E 198      48.026   7.522  32.238  1.00 13.34           H  
ATOM   3133  HA  HIS E 198      46.035   5.877  30.949  1.00 13.67           H  
ATOM   3134  HB2 HIS E 198      44.641   8.041  31.093  1.00 12.77           H  
ATOM   3135  HB3 HIS E 198      46.039   8.716  31.963  1.00 12.77           H  
ATOM   3136  HD1 HIS E 198      43.145   6.303  32.248  1.00 18.42           H  
ATOM   3137  HD2 HIS E 198      46.531   7.529  34.507  1.00 15.07           H  
ATOM   3138  HE1 HIS E 198      42.824   5.463  34.668  1.00 16.44           H  
ATOM   3139  HE2 HIS E 198      44.873   6.180  35.994  1.00 15.17           H  
ATOM   3140  N   PHE E 199      47.466   8.090  29.077  1.00 12.36           N  
ATOM   3141  CA  PHE E 199      47.563   8.587  27.712  1.00 13.31           C  
ATOM   3142  C   PHE E 199      48.757   8.057  26.957  1.00 13.71           C  
ATOM   3143  O   PHE E 199      49.022   8.532  25.854  1.00 14.06           O  
ATOM   3144  CB  PHE E 199      47.523  10.120  27.701  1.00 12.73           C  
ATOM   3145  CG  PHE E 199      46.238  10.648  28.243  1.00 14.80           C  
ATOM   3146  CD1 PHE E 199      46.123  10.989  29.600  1.00 13.18           C  
ATOM   3147  CD2 PHE E 199      45.116  10.741  27.418  1.00 15.02           C  
ATOM   3148  CE1 PHE E 199      44.913  11.432  30.131  1.00 14.63           C  
ATOM   3149  CE2 PHE E 199      43.897  11.197  27.929  1.00 14.77           C  
ATOM   3150  CZ  PHE E 199      43.789  11.538  29.296  1.00 14.94           C  
ATOM   3151  H   PHE E 199      48.164   8.360  29.755  1.00 12.36           H  
ATOM   3152  HA  PHE E 199      46.694   8.205  27.177  1.00 13.31           H  
ATOM   3153  HB2 PHE E 199      47.642  10.468  26.675  1.00 12.73           H  
ATOM   3154  HB3 PHE E 199      48.344  10.498  28.310  1.00 12.73           H  
ATOM   3155  HD1 PHE E 199      46.987  10.907  30.243  1.00 13.18           H  
ATOM   3156  HD2 PHE E 199      45.190  10.459  26.378  1.00 15.02           H  
ATOM   3157  HE1 PHE E 199      44.840  11.692  31.177  1.00 14.63           H  
ATOM   3158  HE2 PHE E 199      43.039  11.288  27.280  1.00 14.77           H  
ATOM   3159  HZ  PHE E 199      42.846  11.879  29.697  1.00 14.94           H  
ATOM   3160  N   ALA E 200      49.450   7.080  27.544  1.00 13.92           N  
ATOM   3161  CA  ALA E 200      50.609   6.429  26.909  1.00 14.47           C  
ATOM   3162  C   ALA E 200      51.584   7.480  26.374  1.00 14.72           C  
ATOM   3163  O   ALA E 200      51.883   7.526  25.170  1.00 13.24           O  
ATOM   3164  CB  ALA E 200      50.142   5.477  25.772  1.00 14.57           C  
ATOM   3165  H   ALA E 200      49.168   6.773  28.464  1.00 13.92           H  
ATOM   3166  HA  ALA E 200      51.128   5.833  27.659  1.00 14.47           H  
ATOM   3167  HB1 ALA E 200      49.471   4.723  26.182  1.00 14.57           H  
ATOM   3168  HB2 ALA E 200      49.619   6.052  25.008  1.00 14.57           H  
ATOM   3169  HB3 ALA E 200      51.009   4.988  25.328  1.00 14.57           H  
ATOM   3170  N   LEU E 201      52.064   8.332  27.279  1.00 15.18           N  
ATOM   3171  CA  LEU E 201      53.050   9.351  26.967  1.00 16.01           C  
ATOM   3172  C   LEU E 201      54.437   8.877  27.386  1.00 17.63           C  
ATOM   3173  O   LEU E 201      54.605   8.392  28.499  1.00 18.17           O  
ATOM   3174  CB  LEU E 201      52.731  10.653  27.710  1.00 16.55           C  
ATOM   3175  CG  LEU E 201      51.328  11.246  27.541  1.00 16.46           C  
ATOM   3176  CD1 LEU E 201      51.160  12.446  28.478  1.00 17.69           C  
ATOM   3177  CD2 LEU E 201      51.090  11.645  26.089  1.00 15.51           C  
ATOM   3178  H   LEU E 201      51.725   8.266  28.228  1.00 15.18           H  
ATOM   3179  HA  LEU E 201      53.025   9.531  25.892  1.00 16.01           H  
ATOM   3180  HB2 LEU E 201      53.445  11.404  27.371  1.00 16.55           H  
ATOM   3181  HB3 LEU E 201      52.879  10.465  28.773  1.00 16.55           H  
ATOM   3182  HG  LEU E 201      50.585  10.493  27.805  1.00 16.46           H  
ATOM   3183 HD11 LEU E 201      51.306  12.125  29.509  1.00 17.69           H  
ATOM   3184 HD12 LEU E 201      51.897  13.209  28.227  1.00 17.69           H  
ATOM   3185 HD13 LEU E 201      50.157  12.858  28.364  1.00 17.69           H  
ATOM   3186 HD21 LEU E 201      51.820  12.399  25.795  1.00 15.51           H  
ATOM   3187 HD22 LEU E 201      51.195  10.769  25.449  1.00 15.51           H  
ATOM   3188 HD23 LEU E 201      50.084  12.052  25.984  1.00 15.51           H  
ATOM   3189  N   PRO E 202      55.440   9.051  26.506  1.00 18.51           N  
ATOM   3190  CA  PRO E 202      56.814   8.659  26.830  1.00 19.25           C  
ATOM   3191  C   PRO E 202      57.434   9.562  27.896  1.00 19.36           C  
ATOM   3192  O   PRO E 202      58.326   9.120  28.619  1.00 19.37           O  
ATOM   3193  CB  PRO E 202      57.556   8.808  25.498  1.00 19.72           C  
ATOM   3194  CG  PRO E 202      56.713   9.673  24.652  1.00 18.97           C  
ATOM   3195  CD  PRO E 202      55.317   9.621  25.152  1.00 18.88           C  
ATOM   3196  HA  PRO E 202      56.864   7.652  27.244  1.00 19.25           H  
ATOM   3197  HB2 PRO E 202      57.688   7.833  25.028  1.00 19.72           H  
ATOM   3198  HB3 PRO E 202      58.530   9.270  25.658  1.00 19.72           H  
ATOM   3199  HG2 PRO E 202      56.746   9.320  23.621  1.00 18.97           H  
ATOM   3200  HG3 PRO E 202      57.080  10.698  24.697  1.00 18.97           H  
ATOM   3201  HD2 PRO E 202      54.883  10.620  25.191  1.00 18.88           H  
ATOM   3202  HD3 PRO E 202      54.703   8.982  24.518  1.00 18.88           H  
ATOM   3203  N   THR E 203      56.961  10.807  27.990  1.00 18.97           N  
ATOM   3204  CA  THR E 203      57.408  11.731  29.050  1.00 19.14           C  
ATOM   3205  C   THR E 203      56.221  12.564  29.551  1.00 17.70           C  
ATOM   3206  O   THR E 203      55.259  12.781  28.815  1.00 18.09           O  
ATOM   3207  CB  THR E 203      58.482  12.695  28.560  1.00 19.43           C  
ATOM   3208  CG2 THR E 203      59.744  11.943  28.109  1.00 21.65           C  
ATOM   3209  OG1 THR E 203      57.958  13.458  27.471  1.00 20.99           O  
ATOM   3210  H   THR E 203      56.278  11.125  27.317  1.00 18.97           H  
ATOM   3211  HA  THR E 203      57.824  11.116  29.848  1.00 19.14           H  
ATOM   3212  HB  THR E 203      58.762  13.354  29.382  1.00 19.43           H  
ATOM   3213  HG1 THR E 203      57.725  12.843  26.772  1.00 20.99           H  
ATOM   3214 HG21 THR E 203      60.137  11.361  28.942  1.00 21.65           H  
ATOM   3215 HG22 THR E 203      59.494  11.275  27.285  1.00 21.65           H  
ATOM   3216 HG23 THR E 203      60.496  12.660  27.780  1.00 21.65           H  
ATOM   3217  N   PRO E 204      56.294  13.057  30.800  1.00 16.60           N  
ATOM   3218  CA  PRO E 204      55.099  13.696  31.362  1.00 15.12           C  
ATOM   3219  C   PRO E 204      54.875  15.157  30.942  1.00 14.90           C  
ATOM   3220  O   PRO E 204      55.784  15.785  30.388  1.00 14.39           O  
ATOM   3221  CB  PRO E 204      55.379  13.645  32.863  1.00 14.70           C  
ATOM   3222  CG  PRO E 204      56.862  13.867  32.945  1.00 15.11           C  
ATOM   3223  CD  PRO E 204      57.423  13.066  31.757  1.00 16.00           C  
ATOM   3224  HA  PRO E 204      54.199  13.187  31.018  1.00 15.12           H  
ATOM   3225  HB2 PRO E 204      55.106  12.675  33.279  1.00 14.70           H  
ATOM   3226  HB3 PRO E 204      54.837  14.431  33.388  1.00 14.70           H  
ATOM   3227  HG2 PRO E 204      57.259  13.491  33.888  1.00 15.11           H  
ATOM   3228  HG3 PRO E 204      57.102  14.926  32.846  1.00 15.11           H  
ATOM   3229  HD2 PRO E 204      58.296  13.559  31.329  1.00 16.00           H  
ATOM   3230  HD3 PRO E 204      57.690  12.053  32.058  1.00 16.00           H  
ATOM   3231  N   PRO E 205      53.670  15.704  31.225  1.00 14.55           N  
ATOM   3232  CA  PRO E 205      53.482  17.147  31.138  1.00 14.20           C  
ATOM   3233  C   PRO E 205      54.474  17.831  32.075  1.00 13.59           C  
ATOM   3234  O   PRO E 205      54.939  17.211  33.028  1.00 13.69           O  
ATOM   3235  CB  PRO E 205      52.051  17.354  31.639  1.00 14.72           C  
ATOM   3236  CG  PRO E 205      51.359  16.047  31.394  1.00 15.58           C  
ATOM   3237  CD  PRO E 205      52.428  15.000  31.610  1.00 14.96           C  
ATOM   3238  HA  PRO E 205      53.638  17.553  30.138  1.00 14.20           H  
ATOM   3239  HB2 PRO E 205      51.563  18.155  31.084  1.00 14.72           H  
ATOM   3240  HB3 PRO E 205      52.049  17.595  32.702  1.00 14.72           H  
ATOM   3241  HG2 PRO E 205      50.976  16.000  30.375  1.00 15.58           H  
ATOM   3242  HG3 PRO E 205      50.538  15.909  32.098  1.00 15.58           H  
ATOM   3243  HD2 PRO E 205      52.463  14.686  32.653  1.00 14.96           H  
ATOM   3244  HD3 PRO E 205      52.258  14.131  30.975  1.00 14.96           H  
ATOM   3245  N   LEU E 206      54.840  19.069  31.753  1.00 12.84           N  
ATOM   3246  CA  LEU E 206      55.702  19.878  32.596  1.00 11.94           C  
ATOM   3247  C   LEU E 206      54.929  20.356  33.829  1.00 11.52           C  
ATOM   3248  O   LEU E 206      53.941  21.046  33.699  1.00 10.48           O  
ATOM   3249  CB  LEU E 206      56.154  21.105  31.811  1.00 12.45           C  
ATOM   3250  CG  LEU E 206      57.027  22.118  32.550  1.00 12.14           C  
ATOM   3251  CD1 LEU E 206      58.359  21.486  33.001  1.00 12.91           C  
ATOM   3252  CD2 LEU E 206      57.272  23.363  31.677  1.00 13.12           C  
ATOM   3253  H   LEU E 206      54.504  19.463  30.886  1.00 12.84           H  
ATOM   3254  HA  LEU E 206      56.559  19.280  32.906  1.00 11.94           H  
ATOM   3255  HB2 LEU E 206      55.259  21.627  31.473  1.00 12.45           H  
ATOM   3256  HB3 LEU E 206      56.718  20.753  30.947  1.00 12.45           H  
ATOM   3257  HG  LEU E 206      56.493  22.431  33.447  1.00 12.14           H  
ATOM   3258 HD11 LEU E 206      58.156  20.628  33.642  1.00 12.91           H  
ATOM   3259 HD12 LEU E 206      58.921  21.160  32.126  1.00 12.91           H  
ATOM   3260 HD13 LEU E 206      58.942  22.223  33.554  1.00 12.91           H  
ATOM   3261 HD21 LEU E 206      57.806  23.073  30.772  1.00 13.12           H  
ATOM   3262 HD22 LEU E 206      56.316  23.811  31.406  1.00 13.12           H  
ATOM   3263 HD23 LEU E 206      57.867  24.086  32.234  1.00 13.12           H  
ATOM   3264  N   LEU E 207      55.405  20.018  35.022  1.00 11.16           N  
ATOM   3265  CA  LEU E 207      54.756  20.505  36.239  1.00 10.94           C  
ATOM   3266  C   LEU E 207      55.480  21.736  36.780  1.00 11.36           C  
ATOM   3267  O   LEU E 207      56.713  21.756  36.875  1.00 12.61           O  
ATOM   3268  CB  LEU E 207      54.695  19.400  37.291  1.00 10.87           C  
ATOM   3269  CG  LEU E 207      53.469  18.469  37.302  1.00 10.52           C  
ATOM   3270  CD1 LEU E 207      53.229  17.803  35.948  1.00 11.03           C  
ATOM   3271  CD2 LEU E 207      53.661  17.395  38.391  1.00 10.14           C  
ATOM   3272  H   LEU E 207      56.218  19.423  35.089  1.00 11.16           H  
ATOM   3273  HA  LEU E 207      53.735  20.796  35.993  1.00 10.94           H  
ATOM   3274  HB2 LEU E 207      54.743  19.881  38.268  1.00 10.87           H  
ATOM   3275  HB3 LEU E 207      55.575  18.773  37.151  1.00 10.87           H  
ATOM   3276  HG  LEU E 207      52.590  19.076  37.517  1.00 10.52           H  
ATOM   3277 HD11 LEU E 207      53.094  18.570  35.185  1.00 11.03           H  
ATOM   3278 HD12 LEU E 207      54.087  17.182  35.691  1.00 11.03           H  
ATOM   3279 HD13 LEU E 207      52.335  17.182  36.002  1.00 11.03           H  
ATOM   3280 HD21 LEU E 207      54.543  16.798  38.161  1.00 10.14           H  
ATOM   3281 HD22 LEU E 207      53.792  17.879  39.359  1.00 10.14           H  
ATOM   3282 HD23 LEU E 207      52.783  16.749  38.423  1.00 10.14           H  
ATOM   3283  N   ILE E 208      54.709  22.767  37.133  1.00 11.52           N  
ATOM   3284  CA  ILE E 208      55.259  23.991  37.735  1.00 11.91           C  
ATOM   3285  C   ILE E 208      55.106  23.950  39.269  1.00 11.37           C  
ATOM   3286  O   ILE E 208      54.002  23.867  39.773  1.00 10.82           O  
ATOM   3287  CB  ILE E 208      54.546  25.265  37.202  1.00 12.17           C  
ATOM   3288  CG1 ILE E 208      54.503  25.303  35.657  1.00 13.64           C  
ATOM   3289  CG2 ILE E 208      55.214  26.555  37.810  1.00 12.82           C  
ATOM   3290  CD1 ILE E 208      55.862  25.327  34.983  1.00 10.72           C  
ATOM   3291  H   ILE E 208      53.712  22.704  36.981  1.00 11.52           H  
ATOM   3292  HA  ILE E 208      56.313  24.035  37.461  1.00 11.91           H  
ATOM   3293  HB  ILE E 208      53.507  25.236  37.530  1.00 12.17           H  
ATOM   3294 HG12 ILE E 208      53.959  26.198  35.355  1.00 13.64           H  
ATOM   3295 HG13 ILE E 208      53.968  24.418  35.311  1.00 13.64           H  
ATOM   3296 HG21 ILE E 208      55.165  26.511  38.898  1.00 12.82           H  
ATOM   3297 HG22 ILE E 208      56.256  26.607  37.495  1.00 12.82           H  
ATOM   3298 HG23 ILE E 208      54.683  27.439  37.458  1.00 12.82           H  
ATOM   3299 HD11 ILE E 208      56.416  26.205  35.314  1.00 10.72           H  
ATOM   3300 HD12 ILE E 208      56.415  24.426  35.249  1.00 10.72           H  
ATOM   3301 HD13 ILE E 208      55.731  25.367  33.902  1.00 10.72           H  
ATOM   3302  N   HIS E 209      56.237  24.027  39.976  1.00 10.86           N  
ATOM   3303  CA  HIS E 209      56.314  23.919  41.445  1.00 11.07           C  
ATOM   3304  C   HIS E 209      56.389  25.360  41.985  1.00 10.58           C  
ATOM   3305  O   HIS E 209      57.238  26.169  41.541  1.00  9.65           O  
ATOM   3306  CB  HIS E 209      57.597  23.135  41.753  1.00 11.79           C  
ATOM   3307  CG  HIS E 209      57.813  22.797  43.195  1.00 15.56           C  
ATOM   3308  CD2 HIS E 209      57.838  21.599  43.830  1.00 18.57           C  
ATOM   3309  ND1 HIS E 209      58.111  23.742  44.152  1.00 20.63           N  
ATOM   3310  CE1 HIS E 209      58.282  23.145  45.320  1.00 20.42           C  
ATOM   3311  NE2 HIS E 209      58.127  21.844  45.149  1.00 15.18           N  
ATOM   3312  H   HIS E 209      57.099  24.169  39.469  1.00 10.86           H  
ATOM   3313  HA  HIS E 209      55.464  23.411  41.899  1.00 11.07           H  
ATOM   3314  HB2 HIS E 209      58.445  23.732  41.417  1.00 11.79           H  
ATOM   3315  HB3 HIS E 209      57.564  22.202  41.190  1.00 11.79           H  
ATOM   3316  HD2 HIS E 209      57.663  20.632  43.381  1.00 18.57           H  
ATOM   3317  HE1 HIS E 209      58.510  23.637  46.254  1.00 20.42           H  
ATOM   3318  HE2 HIS E 209      58.208  21.143  45.872  1.00 15.18           H  
ATOM   3319  N   SER E 210      55.486  25.692  42.907  1.00  9.55           N  
ATOM   3320  CA  SER E 210      55.378  27.060  43.424  1.00 10.42           C  
ATOM   3321  C   SER E 210      56.639  27.490  44.178  1.00 11.54           C  
ATOM   3322  O   SER E 210      57.017  28.664  44.118  1.00 12.69           O  
ATOM   3323  CB  SER E 210      54.164  27.214  44.356  1.00 10.87           C  
ATOM   3324  OG  SER E 210      52.984  26.749  43.744  1.00 11.44           O  
ATOM   3325  H   SER E 210      54.859  24.983  43.259  1.00  9.55           H  
ATOM   3326  HA  SER E 210      55.252  27.704  42.554  1.00 10.42           H  
ATOM   3327  HB2 SER E 210      54.042  28.267  44.608  1.00 10.87           H  
ATOM   3328  HB3 SER E 210      54.341  26.641  45.266  1.00 10.87           H  
ATOM   3329  HG  SER E 210      53.110  25.820  43.540  1.00 11.44           H  
ATOM   3330  N   GLY E 211      57.242  26.552  44.902  1.00 12.37           N  
ATOM   3331  CA  GLY E 211      58.480  26.778  45.680  1.00 13.14           C  
ATOM   3332  C   GLY E 211      59.639  27.171  44.786  1.00 13.87           C  
ATOM   3333  O   GLY E 211      60.319  28.186  45.009  1.00 13.11           O  
ATOM   3334  H   GLY E 211      56.830  25.630  44.922  1.00 12.37           H  
ATOM   3335  HA2 GLY E 211      58.737  25.860  46.209  1.00 13.14           H  
ATOM   3336  HA3 GLY E 211      58.303  27.576  46.401  1.00 13.14           H  
ATOM   3337  N   ASP E 212      59.866  26.381  43.746  1.00 14.15           N  
ATOM   3338  CA  ASP E 212      60.941  26.683  42.822  1.00 15.03           C  
ATOM   3339  C   ASP E 212      60.727  28.011  42.111  1.00 14.34           C  
ATOM   3340  O   ASP E 212      61.691  28.765  41.926  1.00 14.31           O  
ATOM   3341  CB  ASP E 212      61.174  25.513  41.868  1.00 16.78           C  
ATOM   3342  CG  ASP E 212      61.597  24.248  42.612  1.00 18.83           C  
ATOM   3343  OD1 ASP E 212      62.192  24.344  43.725  1.00 22.39           O  
ATOM   3344  OD2 ASP E 212      61.299  23.154  42.112  1.00 21.48           O1-
ATOM   3345  H   ASP E 212      59.288  25.566  43.597  1.00 14.15           H  
ATOM   3346  HA  ASP E 212      61.860  26.811  43.394  1.00 15.03           H  
ATOM   3347  HB2 ASP E 212      61.958  25.785  41.161  1.00 16.78           H  
ATOM   3348  HB3 ASP E 212      60.250  25.311  41.326  1.00 16.78           H  
ATOM   3349  N   ALA E 213      59.475  28.328  41.755  1.00 13.25           N  
ATOM   3350  CA  ALA E 213      59.181  29.599  41.084  1.00 12.79           C  
ATOM   3351  C   ALA E 213      59.428  30.802  41.995  1.00 12.72           C  
ATOM   3352  O   ALA E 213      59.960  31.840  41.559  1.00 11.68           O  
ATOM   3353  CB  ALA E 213      57.721  29.633  40.544  1.00 12.89           C  
ATOM   3354  H   ALA E 213      58.723  27.683  41.951  1.00 13.25           H  
ATOM   3355  HA  ALA E 213      59.868  29.668  40.241  1.00 12.79           H  
ATOM   3356  HB1 ALA E 213      57.564  28.792  39.869  1.00 12.89           H  
ATOM   3357  HB2 ALA E 213      57.023  29.565  41.379  1.00 12.89           H  
ATOM   3358  HB3 ALA E 213      57.554  30.566  40.006  1.00 12.89           H  
ATOM   3359  N   ILE E 214      59.030  30.679  43.262  1.00 12.84           N  
ATOM   3360  CA  ILE E 214      59.251  31.810  44.179  1.00 13.05           C  
ATOM   3361  C   ILE E 214      60.756  31.991  44.464  1.00 14.11           C  
ATOM   3362  O   ILE E 214      61.228  33.132  44.586  1.00 13.70           O  
ATOM   3363  CB  ILE E 214      58.350  31.781  45.468  1.00 13.34           C  
ATOM   3364  CG1 ILE E 214      58.289  33.203  46.100  1.00 12.05           C  
ATOM   3365  CG2 ILE E 214      58.790  30.675  46.428  1.00 12.06           C  
ATOM   3366  CD1 ILE E 214      57.479  33.335  47.373  1.00 13.33           C  
ATOM   3367  H   ILE E 214      58.588  29.830  43.585  1.00 12.84           H  
ATOM   3368  HA  ILE E 214      58.911  32.710  43.666  1.00 13.05           H  
ATOM   3369  HB  ILE E 214      57.326  31.521  45.201  1.00 13.34           H  
ATOM   3370 HG12 ILE E 214      57.858  33.877  45.360  1.00 12.05           H  
ATOM   3371 HG13 ILE E 214      59.310  33.512  46.322  1.00 12.05           H  
ATOM   3372 HG21 ILE E 214      58.735  29.711  45.922  1.00 12.06           H  
ATOM   3373 HG22 ILE E 214      59.816  30.859  46.748  1.00 12.06           H  
ATOM   3374 HG23 ILE E 214      58.134  30.667  47.298  1.00 12.06           H  
ATOM   3375 HD11 ILE E 214      56.450  33.032  47.182  1.00 13.33           H  
ATOM   3376 HD12 ILE E 214      57.908  32.696  48.145  1.00 13.33           H  
ATOM   3377 HD13 ILE E 214      57.496  34.372  47.709  1.00 13.33           H  
ATOM   3378  N   VAL E 215      61.510  30.891  44.500  1.00 13.12           N  
ATOM   3379  CA  VAL E 215      62.978  30.998  44.633  1.00 15.54           C  
ATOM   3380  C   VAL E 215      63.544  31.812  43.458  1.00 16.77           C  
ATOM   3381  O   VAL E 215      64.359  32.725  43.662  1.00 16.95           O  
ATOM   3382  CB  VAL E 215      63.666  29.622  44.745  1.00 15.35           C  
ATOM   3383  CG1 VAL E 215      65.192  29.694  44.436  1.00 14.96           C  
ATOM   3384  CG2 VAL E 215      63.462  29.048  46.099  1.00 14.72           C  
ATOM   3385  H   VAL E 215      61.076  29.981  44.436  1.00 13.12           H  
ATOM   3386  HA  VAL E 215      63.192  31.518  45.567  1.00 15.54           H  
ATOM   3387  HB  VAL E 215      63.204  28.978  43.997  1.00 15.35           H  
ATOM   3388 HG11 VAL E 215      65.342  30.106  43.438  1.00 14.96           H  
ATOM   3389 HG12 VAL E 215      65.682  30.333  45.171  1.00 14.96           H  
ATOM   3390 HG13 VAL E 215      65.620  28.693  44.483  1.00 14.96           H  
ATOM   3391 HG21 VAL E 215      63.926  29.696  46.842  1.00 14.72           H  
ATOM   3392 HG22 VAL E 215      62.394  28.968  46.303  1.00 14.72           H  
ATOM   3393 HG23 VAL E 215      63.916  28.058  46.146  1.00 14.72           H  
ATOM   3394  N   GLU E 216      63.089  31.519  42.240  1.00 17.42           N  
ATOM   3395  CA  GLU E 216      63.639  32.201  41.076  1.00 19.03           C  
ATOM   3396  C   GLU E 216      63.281  33.681  41.097  1.00 19.02           C  
ATOM   3397  O   GLU E 216      64.106  34.530  40.743  1.00 19.40           O  
ATOM   3398  CB  GLU E 216      63.147  31.562  39.784  1.00 19.76           C  
ATOM   3399  CG  GLU E 216      63.651  30.151  39.603  1.00 23.93           C  
ATOM   3400  CD  GLU E 216      63.680  29.723  38.160  1.00 31.10           C  
ATOM   3401  OE1 GLU E 216      62.646  29.903  37.459  1.00 32.25           O  
ATOM   3402  OE2 GLU E 216      64.745  29.196  37.732  1.00 34.94           O1-
ATOM   3403  H   GLU E 216      62.364  30.825  42.124  1.00 17.42           H  
ATOM   3404  HA  GLU E 216      64.724  32.103  41.117  1.00 19.03           H  
ATOM   3405  HB2 GLU E 216      63.490  32.165  38.944  1.00 19.76           H  
ATOM   3406  HB3 GLU E 216      62.057  31.544  39.797  1.00 19.76           H  
ATOM   3407  HG2 GLU E 216      62.998  29.474  40.154  1.00 23.93           H  
ATOM   3408  HG3 GLU E 216      64.662  30.088  40.005  1.00 23.93           H  
ATOM   3409  N   TYR E 217      62.055  33.986  41.514  1.00 18.38           N  
ATOM   3410  CA  TYR E 217      61.587  35.355  41.574  1.00 18.29           C  
ATOM   3411  C   TYR E 217      62.395  36.139  42.601  1.00 18.50           C  
ATOM   3412  O   TYR E 217      62.865  37.240  42.314  1.00 18.33           O  
ATOM   3413  CB  TYR E 217      60.107  35.430  41.935  1.00 18.87           C  
ATOM   3414  CG  TYR E 217      59.655  36.846  42.193  1.00 19.94           C  
ATOM   3415  CD1 TYR E 217      59.523  37.757  41.133  1.00 21.23           C  
ATOM   3416  CD2 TYR E 217      59.366  37.287  43.486  1.00 18.79           C  
ATOM   3417  CE1 TYR E 217      59.119  39.074  41.361  1.00 22.70           C  
ATOM   3418  CE2 TYR E 217      58.971  38.606  43.732  1.00 19.96           C  
ATOM   3419  CZ  TYR E 217      58.838  39.494  42.670  1.00 21.85           C  
ATOM   3420  OH  TYR E 217      58.425  40.804  42.891  1.00 21.04           O  
ATOM   3421  H   TYR E 217      61.433  33.242  41.797  1.00 18.38           H  
ATOM   3422  HA  TYR E 217      61.720  35.790  40.584  1.00 18.29           H  
ATOM   3423  HB2 TYR E 217      59.934  34.837  42.833  1.00 18.87           H  
ATOM   3424  HB3 TYR E 217      59.523  35.020  41.111  1.00 18.87           H  
ATOM   3425  HD1 TYR E 217      59.737  37.434  40.125  1.00 21.23           H  
ATOM   3426  HD2 TYR E 217      59.449  36.596  44.312  1.00 18.79           H  
ATOM   3427  HE1 TYR E 217      59.024  39.764  40.536  1.00 22.70           H  
ATOM   3428  HE2 TYR E 217      58.770  38.933  44.741  1.00 19.96           H  
ATOM   3429  HH  TYR E 217      58.249  41.025  43.809  1.00 21.04           H  
ATOM   3430  N   LEU E 218      62.556  35.570  43.792  1.00 17.89           N  
ATOM   3431  CA  LEU E 218      63.300  36.252  44.858  1.00 19.43           C  
ATOM   3432  C   LEU E 218      64.755  36.508  44.469  1.00 21.47           C  
ATOM   3433  O   LEU E 218      65.311  37.563  44.776  1.00 21.65           O  
ATOM   3434  CB  LEU E 218      63.240  35.424  46.143  1.00 19.15           C  
ATOM   3435  CG  LEU E 218      61.839  35.353  46.746  1.00 15.74           C  
ATOM   3436  CD1 LEU E 218      61.771  34.309  47.853  1.00 15.13           C  
ATOM   3437  CD2 LEU E 218      61.367  36.723  47.227  1.00 15.85           C  
ATOM   3438  H   LEU E 218      62.161  34.657  43.965  1.00 17.89           H  
ATOM   3439  HA  LEU E 218      62.830  37.222  45.021  1.00 19.43           H  
ATOM   3440  HB2 LEU E 218      63.911  35.872  46.876  1.00 19.15           H  
ATOM   3441  HB3 LEU E 218      63.573  34.411  45.918  1.00 19.15           H  
ATOM   3442  HG  LEU E 218      61.153  35.039  45.959  1.00 15.74           H  
ATOM   3443 HD11 LEU E 218      62.066  33.338  47.455  1.00 15.13           H  
ATOM   3444 HD12 LEU E 218      62.447  34.591  48.660  1.00 15.13           H  
ATOM   3445 HD13 LEU E 218      60.752  34.251  48.235  1.00 15.13           H  
ATOM   3446 HD21 LEU E 218      62.027  37.078  48.018  1.00 15.85           H  
ATOM   3447 HD22 LEU E 218      61.386  37.427  46.395  1.00 15.85           H  
ATOM   3448 HD23 LEU E 218      60.350  36.643  47.611  1.00 15.85           H  
ATOM   3449  N   GLN E 219      65.362  35.527  43.805  1.00 24.01           N  
ATOM   3450  CA  GLN E 219      66.735  35.649  43.325  1.00 27.31           C  
ATOM   3451  C   GLN E 219      66.909  36.831  42.363  1.00 29.06           C  
ATOM   3452  O   GLN E 219      67.871  37.586  42.483  1.00 30.06           O  
ATOM   3453  CB  GLN E 219      67.204  34.349  42.676  1.00 27.02           C  
ATOM   3454  CG  GLN E 219      67.563  33.252  43.676  1.00 26.79           C  
ATOM   3455  CD  GLN E 219      67.889  31.918  43.011  1.00 27.95           C  
ATOM   3456  NE2 GLN E 219      67.666  31.722  41.810  1.00 30.72           N  
ATOM   3457  OE1 GLN E 219      68.400  30.991  43.795  1.00 28.89           O  
ATOM   3458  H   GLN E 219      64.856  34.671  43.628  1.00 24.01           H  
ATOM   3459  HA  GLN E 219      67.361  35.847  44.195  1.00 27.31           H  
ATOM   3460  HB2 GLN E 219      68.086  34.565  42.073  1.00 27.02           H  
ATOM   3461  HB3 GLN E 219      66.406  33.979  42.033  1.00 27.02           H  
ATOM   3462  HG2 GLN E 219      66.718  33.107  44.349  1.00 26.79           H  
ATOM   3463  HG3 GLN E 219      68.432  33.576  44.248  1.00 26.79           H  
ATOM   3464 HE21 GLN E 219      67.273  32.459  41.242  1.00 30.72           H  
ATOM   3465 HE22 GLN E 219      67.877  30.825  41.397  1.00 30.72           H  
ATOM   3466  N   GLN E 220      65.988  37.006  41.426  1.00 31.24           N  
ATOM   3467  CA  GLN E 220      66.094  38.153  40.535  1.00 34.05           C  
ATOM   3468  C   GLN E 220      65.666  39.456  41.206  1.00 34.50           C  
ATOM   3469  O   GLN E 220      66.436  40.413  41.217  1.00 34.91           O  
ATOM   3470  CB  GLN E 220      65.391  37.929  39.191  1.00 34.11           C  
ATOM   3471  CG  GLN E 220      63.903  37.633  39.248  1.00 36.25           C  
ATOM   3472  CD  GLN E 220      63.251  37.720  37.886  1.00 36.65           C  
ATOM   3473  NE2 GLN E 220      63.834  37.296  36.872  1.00 40.92           N  
ATOM   3474  OE1 GLN E 220      62.032  38.278  37.843  1.00 39.66           O  
ATOM   3475  H   GLN E 220      65.223  36.353  41.331  1.00 31.24           H  
ATOM   3476  HA  GLN E 220      67.155  38.258  40.307  1.00 34.05           H  
ATOM   3477  HB2 GLN E 220      65.878  37.087  38.698  1.00 34.11           H  
ATOM   3478  HB3 GLN E 220      65.527  38.829  38.592  1.00 34.11           H  
ATOM   3479  HG2 GLN E 220      63.427  38.354  39.912  1.00 36.25           H  
ATOM   3480  HG3 GLN E 220      63.760  36.627  39.642  1.00 36.25           H  
ATOM   3481 HE21 GLN E 220      64.752  36.883  36.953  1.00 40.92           H  
ATOM   3482 HE22 GLN E 220      63.389  37.365  35.968  1.00 40.92           H  
ATOM   3483  N   LYS E 221      64.474  39.476  41.808  1.00 35.18           N  
ATOM   3484  CA  LYS E 221      63.905  40.707  42.379  1.00 35.79           C  
ATOM   3485  C   LYS E 221      64.758  41.363  43.478  1.00 35.91           C  
ATOM   3486  O   LYS E 221      64.905  42.589  43.510  1.00 36.22           O  
ATOM   3487  CB  LYS E 221      62.468  40.459  42.868  1.00 36.17           C  
ATOM   3488  CG  LYS E 221      61.788  41.639  43.551  1.00 36.84           C  
ATOM   3489  CD  LYS E 221      61.228  42.657  42.572  1.00 39.04           C  
ATOM   3490  CE  LYS E 221      60.408  43.697  43.318  1.00 39.13           C  
ATOM   3491  NZ  LYS E 221      59.841  44.726  42.404  1.00 42.39           N1+
ATOM   3492  H   LYS E 221      63.946  38.618  41.873  1.00 35.18           H  
ATOM   3493  HA  LYS E 221      63.896  41.430  41.563  1.00 35.79           H  
ATOM   3494  HB2 LYS E 221      62.494  39.632  43.577  1.00 36.17           H  
ATOM   3495  HB3 LYS E 221      61.864  40.179  42.005  1.00 36.17           H  
ATOM   3496  HG2 LYS E 221      62.518  42.137  44.189  1.00 36.84           H  
ATOM   3497  HG3 LYS E 221      60.969  41.260  44.163  1.00 36.84           H  
ATOM   3498  HD2 LYS E 221      60.593  42.149  41.846  1.00 39.04           H  
ATOM   3499  HD3 LYS E 221      62.050  43.150  42.053  1.00 39.04           H  
ATOM   3500  HE2 LYS E 221      61.048  44.191  44.049  1.00 39.13           H  
ATOM   3501  HE3 LYS E 221      59.589  43.195  43.833  1.00 39.13           H  
ATOM   3502  HZ1 LYS E 221      60.592  45.198  41.921  1.00 42.39           H  
ATOM   3503  HZ2 LYS E 221      59.235  44.280  41.730  1.00 42.39           H  
ATOM   3504  HZ3 LYS E 221      59.311  45.398  42.941  1.00 42.39           H  
ATOM   3505  N   TYR E 222      65.314  40.558  44.376  1.00 35.92           N  
ATOM   3506  CA  TYR E 222      66.082  41.098  45.488  1.00 36.24           C  
ATOM   3507  C   TYR E 222      67.567  40.750  45.391  1.00 36.89           C  
ATOM   3508  O   TYR E 222      68.288  40.790  46.385  1.00 36.70           O  
ATOM   3509  CB  TYR E 222      65.457  40.672  46.829  1.00 35.81           C  
ATOM   3510  CG  TYR E 222      64.014  41.129  46.951  1.00 35.53           C  
ATOM   3511  CD1 TYR E 222      62.951  40.252  46.699  1.00 35.73           C  
ATOM   3512  CD2 TYR E 222      63.707  42.454  47.284  1.00 35.14           C  
ATOM   3513  CE1 TYR E 222      61.617  40.686  46.794  1.00 34.70           C  
ATOM   3514  CE2 TYR E 222      62.383  42.892  47.382  1.00 34.41           C  
ATOM   3515  CZ  TYR E 222      61.343  42.006  47.135  1.00 34.62           C  
ATOM   3516  OH  TYR E 222      60.038  42.449  47.232  1.00 33.96           O  
ATOM   3517  H   TYR E 222      65.202  39.558  44.286  1.00 35.92           H  
ATOM   3518  HA  TYR E 222      66.035  42.186  45.434  1.00 36.24           H  
ATOM   3519  HB2 TYR E 222      66.035  41.110  47.642  1.00 35.81           H  
ATOM   3520  HB3 TYR E 222      65.490  39.585  46.904  1.00 35.81           H  
ATOM   3521  HD1 TYR E 222      63.159  39.228  46.428  1.00 35.73           H  
ATOM   3522  HD2 TYR E 222      64.510  43.152  47.469  1.00 35.14           H  
ATOM   3523  HE1 TYR E 222      60.808  39.997  46.603  1.00 34.70           H  
ATOM   3524  HE2 TYR E 222      62.170  43.917  47.649  1.00 34.41           H  
ATOM   3525  HH  TYR E 222      59.369  41.785  47.048  1.00 33.96           H  
ATOM   3526  N   ALA E 223      68.005  40.416  44.175  1.00 37.89           N  
ATOM   3527  CA  ALA E 223      69.418  40.147  43.856  1.00 39.01           C  
ATOM   3528  C   ALA E 223      70.114  39.200  44.846  1.00 39.71           C  
ATOM   3529  O   ALA E 223      71.298  39.370  45.168  1.00 39.97           O  
ATOM   3530  CB  ALA E 223      70.187  41.467  43.713  1.00 39.06           C  
ATOM   3531  H   ALA E 223      67.328  40.343  43.429  1.00 37.89           H  
ATOM   3532  HA  ALA E 223      69.424  39.617  42.903  1.00 39.01           H  
ATOM   3533  HB1 ALA E 223      69.711  42.084  42.951  1.00 39.06           H  
ATOM   3534  HB2 ALA E 223      70.181  41.996  44.666  1.00 39.06           H  
ATOM   3535  HB3 ALA E 223      71.216  41.258  43.420  1.00 39.06           H  
ATOM   3536  N   LEU E 224      69.364  38.201  45.311  1.00 40.44           N  
ATOM   3537  CA  LEU E 224      69.822  37.263  46.338  1.00 41.18           C  
ATOM   3538  C   LEU E 224      70.719  36.182  45.731  1.00 41.73           C  
ATOM   3539  O   LEU E 224      70.420  35.642  44.660  1.00 41.71           O  
ATOM   3540  CB  LEU E 224      68.624  36.630  47.063  1.00 40.75           C  
ATOM   3541  CG  LEU E 224      67.676  37.554  47.849  1.00 41.01           C  
ATOM   3542  CD1 LEU E 224      66.270  36.969  47.938  1.00 39.46           C  
ATOM   3543  CD2 LEU E 224      68.212  37.867  49.250  1.00 40.54           C  
ATOM   3544  H   LEU E 224      68.433  38.085  44.936  1.00 40.44           H  
ATOM   3545  HA  LEU E 224      70.411  37.819  47.067  1.00 41.18           H  
ATOM   3546  HB2 LEU E 224      69.022  35.901  47.768  1.00 40.75           H  
ATOM   3547  HB3 LEU E 224      68.025  36.118  46.310  1.00 40.75           H  
ATOM   3548  HG  LEU E 224      67.623  38.490  47.294  1.00 41.01           H  
ATOM   3549 HD11 LEU E 224      65.888  36.787  46.934  1.00 39.46           H  
ATOM   3550 HD12 LEU E 224      66.301  36.030  48.491  1.00 39.46           H  
ATOM   3551 HD13 LEU E 224      65.616  37.672  48.453  1.00 39.46           H  
ATOM   3552 HD21 LEU E 224      68.275  36.946  49.829  1.00 40.54           H  
ATOM   3553 HD22 LEU E 224      69.203  38.314  49.168  1.00 40.54           H  
ATOM   3554 HD23 LEU E 224      67.539  38.564  49.749  1.00 40.54           H  
ATOM   3555  N   LYS E 225      71.814  35.883  46.425  1.00 42.52           N  
ATOM   3556  CA  LYS E 225      72.796  34.910  45.958  1.00 43.52           C  
ATOM   3557  C   LYS E 225      72.431  33.518  46.481  1.00 44.01           C  
ATOM   3558  O   LYS E 225      72.014  33.360  47.639  1.00 43.98           O  
ATOM   3559  CB  LYS E 225      74.205  35.305  46.416  1.00 43.51           C  
ATOM   3560  CG  LYS E 225      75.310  35.115  45.376  1.00 44.65           C  
ATOM   3561  CD  LYS E 225      75.372  36.273  44.352  1.00 43.97           C  
ATOM   3562  CE  LYS E 225      76.286  37.411  44.814  1.00 43.14           C  
ATOM   3563  NZ  LYS E 225      76.029  38.683  44.067  1.00 41.47           N1+
ATOM   3564  H   LYS E 225      71.971  36.347  47.308  1.00 42.52           H  
ATOM   3565  HA  LYS E 225      72.787  34.893  44.868  1.00 43.52           H  
ATOM   3566  HB2 LYS E 225      74.457  34.702  47.288  1.00 43.51           H  
ATOM   3567  HB3 LYS E 225      74.185  36.358  46.696  1.00 43.51           H  
ATOM   3568  HG2 LYS E 225      75.127  34.184  44.839  1.00 44.65           H  
ATOM   3569  HG3 LYS E 225      76.268  35.054  45.892  1.00 44.65           H  
ATOM   3570  HD2 LYS E 225      74.366  36.668  44.209  1.00 43.97           H  
ATOM   3571  HD3 LYS E 225      75.748  35.884  43.406  1.00 43.97           H  
ATOM   3572  HE2 LYS E 225      77.323  37.115  44.656  1.00 43.14           H  
ATOM   3573  HE3 LYS E 225      76.117  37.588  45.876  1.00 43.14           H  
ATOM   3574  HZ1 LYS E 225      76.183  38.531  43.080  1.00 41.47           H  
ATOM   3575  HZ2 LYS E 225      75.074  38.975  44.218  1.00 41.47           H  
ATOM   3576  HZ3 LYS E 225      76.657  39.401  44.399  1.00 41.47           H  
ATOM   3577  N   ASN E 226      72.617  32.518  45.621  1.00 44.38           N  
ATOM   3578  CA  ASN E 226      72.160  31.150  45.866  1.00 44.64           C  
ATOM   3579  C   ASN E 226      72.922  30.367  46.940  1.00 44.18           C  
ATOM   3580  O   ASN E 226      72.638  29.195  47.165  1.00 44.80           O  
ATOM   3581  CB  ASN E 226      72.153  30.355  44.551  1.00 45.06           C  
ATOM   3582  CG  ASN E 226      71.166  29.192  44.571  1.00 46.19           C  
ATOM   3583  ND2 ASN E 226      71.671  27.975  44.368  1.00 47.43           N  
ATOM   3584  OD1 ASN E 226      69.965  29.387  44.760  1.00 47.25           O  
ATOM   3585  H   ASN E 226      73.098  32.714  44.755  1.00 44.38           H  
ATOM   3586  HA  ASN E 226      71.154  31.267  46.269  1.00 44.64           H  
ATOM   3587  HB2 ASN E 226      73.154  29.960  44.377  1.00 45.06           H  
ATOM   3588  HB3 ASN E 226      71.882  31.028  43.738  1.00 45.06           H  
ATOM   3589 HD21 ASN E 226      72.663  27.859  44.217  1.00 47.43           H  
ATOM   3590 HD22 ASN E 226      71.062  27.169  44.365  1.00 47.43           H  
ATOM   3591  N   ASN E 227      73.889  30.990  47.599  1.00 43.53           N  
ATOM   3592  CA  ASN E 227      74.589  30.340  48.712  1.00 42.48           C  
ATOM   3593  C   ASN E 227      74.964  31.350  49.790  1.00 41.56           C  
ATOM   3594  O   ASN E 227      76.036  31.269  50.394  1.00 41.71           O  
ATOM   3595  CB  ASN E 227      75.831  29.577  48.216  1.00 42.89           C  
ATOM   3596  CG  ASN E 227      75.574  28.084  47.991  1.00 43.22           C  
ATOM   3597  ND2 ASN E 227      76.514  27.315  47.796  1.00 43.45           N  
ATOM   3598  OD1 ASN E 227      74.309  27.671  48.022  1.00 44.28           O  
ATOM   3599  H   ASN E 227      74.148  31.928  47.330  1.00 43.53           H  
ATOM   3600  HA  ASN E 227      73.906  29.616  49.156  1.00 42.48           H  
ATOM   3601  HB2 ASN E 227      76.622  29.684  48.958  1.00 42.89           H  
ATOM   3602  HB3 ASN E 227      76.155  30.018  47.273  1.00 42.89           H  
ATOM   3603 HD21 ASN E 227      76.340  26.331  47.652  1.00 43.45           H  
ATOM   3604 HD22 ASN E 227      77.460  27.668  47.780  1.00 43.45           H  
ATOM   3605  N   ALA E 228      74.061  32.294  50.026  1.00 39.89           N  
ATOM   3606  CA  ALA E 228      74.292  33.384  50.964  1.00 38.55           C  
ATOM   3607  C   ALA E 228      74.277  32.945  52.427  1.00 37.39           C  
ATOM   3608  O   ALA E 228      74.872  33.620  53.275  1.00 37.75           O  
ATOM   3609  CB  ALA E 228      73.278  34.489  50.743  1.00 38.91           C  
ATOM   3610  H   ALA E 228      73.179  32.255  49.536  1.00 39.89           H  
ATOM   3611  HA  ALA E 228      75.298  33.753  50.762  1.00 38.55           H  
ATOM   3612  HB1 ALA E 228      73.333  34.831  49.710  1.00 38.91           H  
ATOM   3613  HB2 ALA E 228      72.277  34.110  50.947  1.00 38.91           H  
ATOM   3614  HB3 ALA E 228      73.495  35.321  51.413  1.00 38.91           H  
ATOM   3615  N   CYS E 229      73.588  31.843  52.736  1.00 35.03           N  
ATOM   3616  CA  CYS E 229      73.581  31.338  54.105  1.00 33.07           C  
ATOM   3617  C   CYS E 229      74.082  29.921  54.195  1.00 31.44           C  
ATOM   3618  O   CYS E 229      73.570  29.022  53.539  1.00 30.92           O  
ATOM   3619  CB  CYS E 229      72.209  31.444  54.772  1.00 33.41           C  
ATOM   3620  SG  CYS E 229      72.283  31.004  56.558  1.00 34.85           S  
ATOM   3621  H   CYS E 229      73.069  31.357  52.018  1.00 35.03           H  
ATOM   3622  HA  CYS E 229      74.269  31.985  54.649  1.00 33.07           H  
ATOM   3623  HB2 CYS E 229      71.519  30.766  54.270  1.00 33.41           H  
ATOM   3624  HB3 CYS E 229      71.848  32.468  54.675  1.00 33.41           H  
ATOM   3625  HG  CYS E 229      73.115  31.838  57.188  1.00 34.85           H  
ATOM   3626  N   THR E 230      75.083  29.725  55.044  1.00 29.56           N  
ATOM   3627  CA  THR E 230      75.687  28.414  55.226  1.00 28.07           C  
ATOM   3628  C   THR E 230      74.723  27.444  55.923  1.00 26.98           C  
ATOM   3629  O   THR E 230      74.594  26.291  55.511  1.00 27.07           O  
ATOM   3630  CB  THR E 230      77.035  28.542  55.984  1.00 28.28           C  
ATOM   3631  CG2 THR E 230      77.790  27.229  55.989  1.00 27.99           C  
ATOM   3632  OG1 THR E 230      77.833  29.557  55.356  1.00 28.53           O  
ATOM   3633  H   THR E 230      75.435  30.507  55.578  1.00 29.56           H  
ATOM   3634  HA  THR E 230      75.897  27.991  54.243  1.00 28.07           H  
ATOM   3635  HB  THR E 230      76.827  28.814  57.019  1.00 28.28           H  
ATOM   3636  HG1 THR E 230      78.654  29.628  55.849  1.00 28.53           H  
ATOM   3637 HG21 THR E 230      77.180  26.461  56.465  1.00 27.99           H  
ATOM   3638 HG22 THR E 230      78.011  26.933  54.964  1.00 27.99           H  
ATOM   3639 HG23 THR E 230      78.722  27.348  56.542  1.00 27.99           H  
ATOM   3640  N   PHE E 231      74.031  27.927  56.957  1.00 25.54           N  
ATOM   3641  CA  PHE E 231      73.082  27.121  57.738  1.00 23.66           C  
ATOM   3642  C   PHE E 231      72.073  28.077  58.382  1.00 23.00           C  
ATOM   3643  O   PHE E 231      72.430  28.875  59.252  1.00 21.94           O  
ATOM   3644  CB  PHE E 231      73.773  26.277  58.830  1.00 23.67           C  
ATOM   3645  CG  PHE E 231      72.825  25.361  59.571  1.00 23.23           C  
ATOM   3646  CD1 PHE E 231      72.592  24.058  59.120  1.00 22.61           C  
ATOM   3647  CD2 PHE E 231      72.145  25.810  60.711  1.00 22.80           C  
ATOM   3648  CE1 PHE E 231      71.709  23.213  59.793  1.00 22.83           C  
ATOM   3649  CE2 PHE E 231      71.246  24.978  61.387  1.00 21.48           C  
ATOM   3650  CZ  PHE E 231      71.028  23.671  60.927  1.00 22.76           C  
ATOM   3651  H   PHE E 231      74.166  28.894  57.216  1.00 25.54           H  
ATOM   3652  HA  PHE E 231      72.592  26.416  57.066  1.00 23.66           H  
ATOM   3653  HB2 PHE E 231      74.233  26.954  59.550  1.00 23.67           H  
ATOM   3654  HB3 PHE E 231      74.545  25.668  58.359  1.00 23.67           H  
ATOM   3655  HD1 PHE E 231      73.103  23.701  58.238  1.00 22.61           H  
ATOM   3656  HD2 PHE E 231      72.317  26.813  61.073  1.00 22.80           H  
ATOM   3657  HE1 PHE E 231      71.551  22.205  59.439  1.00 22.83           H  
ATOM   3658  HE2 PHE E 231      70.722  25.340  62.259  1.00 21.48           H  
ATOM   3659  HZ  PHE E 231      70.338  23.021  61.445  1.00 22.76           H  
ATOM   3660  N   PRO E 232      70.806  28.007  57.941  1.00 21.91           N  
ATOM   3661  CA  PRO E 232      69.814  28.982  58.377  1.00 21.06           C  
ATOM   3662  C   PRO E 232      69.282  28.718  59.796  1.00 19.68           C  
ATOM   3663  O   PRO E 232      69.232  27.574  60.253  1.00 20.17           O  
ATOM   3664  CB  PRO E 232      68.697  28.804  57.342  1.00 21.38           C  
ATOM   3665  CG  PRO E 232      68.751  27.336  57.042  1.00 22.27           C  
ATOM   3666  CD  PRO E 232      70.236  27.015  57.014  1.00 22.40           C  
ATOM   3667  HA  PRO E 232      70.228  29.989  58.431  1.00 21.06           H  
ATOM   3668  HB2 PRO E 232      68.893  29.395  56.447  1.00 21.38           H  
ATOM   3669  HB3 PRO E 232      67.729  29.084  57.757  1.00 21.38           H  
ATOM   3670  HG2 PRO E 232      68.291  27.121  56.077  1.00 22.27           H  
ATOM   3671  HG3 PRO E 232      68.246  26.764  57.820  1.00 22.27           H  
ATOM   3672  HD2 PRO E 232      70.424  25.999  57.363  1.00 22.40           H  
ATOM   3673  HD3 PRO E 232      70.644  27.136  56.011  1.00 22.40           H  
ATOM   3674  N   LYS E 233      68.882  29.776  60.484  1.00 18.31           N  
ATOM   3675  CA  LYS E 233      68.107  29.621  61.704  1.00 17.67           C  
ATOM   3676  C   LYS E 233      66.627  29.609  61.264  1.00 16.57           C  
ATOM   3677  O   LYS E 233      66.213  30.454  60.496  1.00 16.18           O  
ATOM   3678  CB  LYS E 233      68.385  30.791  62.645  1.00 18.04           C  
ATOM   3679  CG  LYS E 233      67.308  31.075  63.660  1.00 20.62           C  
ATOM   3680  CD  LYS E 233      67.570  30.402  64.984  1.00 25.51           C  
ATOM   3681  CE  LYS E 233      66.282  30.147  65.781  1.00 26.71           C  
ATOM   3682  NZ  LYS E 233      65.967  28.674  65.855  1.00 27.01           N1+
ATOM   3683  H   LYS E 233      69.118  30.702  60.157  1.00 18.31           H  
ATOM   3684  HA  LYS E 233      68.364  28.708  62.240  1.00 17.67           H  
ATOM   3685  HB2 LYS E 233      68.519  31.686  62.038  1.00 18.04           H  
ATOM   3686  HB3 LYS E 233      69.307  30.576  63.185  1.00 18.04           H  
ATOM   3687  HG2 LYS E 233      66.356  30.717  63.269  1.00 20.62           H  
ATOM   3688  HG3 LYS E 233      67.254  32.152  63.820  1.00 20.62           H  
ATOM   3689  HD2 LYS E 233      68.227  31.040  65.576  1.00 25.51           H  
ATOM   3690  HD3 LYS E 233      68.061  29.447  64.799  1.00 25.51           H  
ATOM   3691  HE2 LYS E 233      65.455  30.663  65.294  1.00 26.71           H  
ATOM   3692  HE3 LYS E 233      66.407  30.535  66.792  1.00 26.71           H  
ATOM   3693  HZ1 LYS E 233      65.850  28.308  64.921  1.00 27.01           H  
ATOM   3694  HZ2 LYS E 233      66.726  28.190  66.314  1.00 27.01           H  
ATOM   3695  HZ3 LYS E 233      65.115  28.538  66.380  1.00 27.01           H  
ATOM   3696  N   VAL E 234      65.852  28.634  61.704  1.00 15.32           N  
ATOM   3697  CA  VAL E 234      64.415  28.655  61.384  1.00 14.45           C  
ATOM   3698  C   VAL E 234      63.653  28.552  62.712  1.00 14.04           C  
ATOM   3699  O   VAL E 234      64.005  27.729  63.555  1.00 15.56           O  
ATOM   3700  CB  VAL E 234      64.017  27.520  60.403  1.00 13.88           C  
ATOM   3701  CG1 VAL E 234      62.485  27.546  60.114  1.00 13.42           C  
ATOM   3702  CG2 VAL E 234      64.830  27.604  59.112  1.00 14.61           C  
ATOM   3703  H   VAL E 234      66.241  27.882  62.254  1.00 15.32           H  
ATOM   3704  HA  VAL E 234      64.161  29.582  60.870  1.00 14.45           H  
ATOM   3705  HB  VAL E 234      64.248  26.566  60.876  1.00 13.88           H  
ATOM   3706 HG11 VAL E 234      61.937  27.445  61.051  1.00 13.42           H  
ATOM   3707 HG12 VAL E 234      62.221  28.491  59.639  1.00 13.42           H  
ATOM   3708 HG13 VAL E 234      62.226  26.721  59.450  1.00 13.42           H  
ATOM   3709 HG21 VAL E 234      64.622  28.550  58.612  1.00 14.61           H  
ATOM   3710 HG22 VAL E 234      65.893  27.544  59.347  1.00 14.61           H  
ATOM   3711 HG23 VAL E 234      64.556  26.778  58.455  1.00 14.61           H  
ATOM   3712  N   GLU E 235      62.677  29.430  62.929  1.00 13.15           N  
ATOM   3713  CA  GLU E 235      61.729  29.254  64.050  1.00 13.40           C  
ATOM   3714  C   GLU E 235      60.429  28.675  63.498  1.00 12.82           C  
ATOM   3715  O   GLU E 235      59.935  29.146  62.481  1.00 12.40           O  
ATOM   3716  CB  GLU E 235      61.397  30.581  64.731  1.00 13.94           C  
ATOM   3717  CG  GLU E 235      62.592  31.311  65.335  1.00 15.79           C  
ATOM   3718  CD  GLU E 235      62.192  32.506  66.177  1.00 16.40           C  
ATOM   3719  OE1 GLU E 235      63.108  33.287  66.519  1.00 22.57           O  
ATOM   3720  OE2 GLU E 235      60.979  32.723  66.473  1.00 18.60           O1-
ATOM   3721  H   GLU E 235      62.582  30.229  62.319  1.00 13.15           H  
ATOM   3722  HA  GLU E 235      62.194  28.594  64.782  1.00 13.40           H  
ATOM   3723  HB2 GLU E 235      60.683  30.382  65.530  1.00 13.94           H  
ATOM   3724  HB3 GLU E 235      60.939  31.236  63.990  1.00 13.94           H  
ATOM   3725  HG2 GLU E 235      63.234  31.656  64.525  1.00 15.79           H  
ATOM   3726  HG3 GLU E 235      63.144  30.612  65.964  1.00 15.79           H  
ATOM   3727  N   PHE E 236      59.886  27.655  64.157  1.00 12.23           N  
ATOM   3728  CA  PHE E 236      58.567  27.161  63.793  1.00 11.55           C  
ATOM   3729  C   PHE E 236      57.515  27.655  64.793  1.00 11.50           C  
ATOM   3730  O   PHE E 236      57.716  27.579  66.006  1.00 11.13           O  
ATOM   3731  CB  PHE E 236      58.570  25.646  63.695  1.00 12.06           C  
ATOM   3732  CG  PHE E 236      59.421  25.111  62.573  1.00 13.03           C  
ATOM   3733  CD1 PHE E 236      58.905  24.986  61.285  1.00 15.58           C  
ATOM   3734  CD2 PHE E 236      60.749  24.715  62.815  1.00 14.88           C  
ATOM   3735  CE1 PHE E 236      59.704  24.471  60.227  1.00 15.64           C  
ATOM   3736  CE2 PHE E 236      61.543  24.210  61.776  1.00 14.72           C  
ATOM   3737  CZ  PHE E 236      61.019  24.088  60.486  1.00 14.72           C  
ATOM   3738  H   PHE E 236      60.393  27.221  64.915  1.00 12.23           H  
ATOM   3739  HA  PHE E 236      58.306  27.555  62.811  1.00 11.55           H  
ATOM   3740  HB2 PHE E 236      57.545  25.310  63.539  1.00 12.06           H  
ATOM   3741  HB3 PHE E 236      58.946  25.242  64.635  1.00 12.06           H  
ATOM   3742  HD1 PHE E 236      57.886  25.284  61.087  1.00 15.58           H  
ATOM   3743  HD2 PHE E 236      61.160  24.801  63.810  1.00 14.88           H  
ATOM   3744  HE1 PHE E 236      59.295  24.378  59.232  1.00 15.64           H  
ATOM   3745  HE2 PHE E 236      62.563  23.914  61.973  1.00 14.72           H  
ATOM   3746  HZ  PHE E 236      61.634  23.697  59.689  1.00 14.72           H  
ATOM   3747  N   HIS E 237      56.427  28.223  64.277  1.00 10.19           N  
ATOM   3748  CA  HIS E 237      55.326  28.704  65.113  1.00 10.04           C  
ATOM   3749  C   HIS E 237      54.053  28.206  64.486  1.00  9.98           C  
ATOM   3750  O   HIS E 237      53.961  28.117  63.256  1.00 10.02           O  
ATOM   3751  CB  HIS E 237      55.281  30.239  65.155  1.00  9.07           C  
ATOM   3752  CG  HIS E 237      56.515  30.861  65.724  1.00 11.23           C  
ATOM   3753  CD2 HIS E 237      57.690  31.198  65.141  1.00 12.56           C  
ATOM   3754  ND1 HIS E 237      56.645  31.170  67.062  1.00  9.88           N1+
ATOM   3755  CE1 HIS E 237      57.839  31.697  67.271  1.00 13.84           C  
ATOM   3756  NE2 HIS E 237      58.496  31.711  66.126  1.00 11.18           N  
ATOM   3757  H   HIS E 237      56.359  28.325  63.275  1.00 10.19           H  
ATOM   3758  HA  HIS E 237      55.457  28.344  66.133  1.00 10.04           H  
ATOM   3759  HB2 HIS E 237      54.430  30.542  65.765  1.00  9.07           H  
ATOM   3760  HB3 HIS E 237      55.148  30.607  64.138  1.00  9.07           H  
ATOM   3761  HD1 HIS E 237      55.891  31.007  67.818  1.00  9.88           H  
ATOM   3762  HD2 HIS E 237      57.945  31.084  64.098  1.00 12.56           H  
ATOM   3763  HE1 HIS E 237      58.214  32.056  68.218  1.00 13.84           H  
ATOM   3764  HE2 HIS E 237      59.440  32.046  65.996  1.00 11.18           H  
ATOM   3765  N   ALA E 238      53.063  27.929  65.324  1.00  8.62           N  
ATOM   3766  CA  ALA E 238      51.758  27.453  64.845  1.00  8.70           C  
ATOM   3767  C   ALA E 238      50.663  27.943  65.759  1.00  8.28           C  
ATOM   3768  O   ALA E 238      50.918  28.191  66.939  1.00  7.18           O  
ATOM   3769  CB  ALA E 238      51.736  25.922  64.798  1.00  7.29           C  
ATOM   3770  H   ALA E 238      53.210  28.048  66.316  1.00  8.62           H  
ATOM   3771  HA  ALA E 238      51.593  27.844  63.841  1.00  8.70           H  
ATOM   3772  HB1 ALA E 238      52.524  25.568  64.133  1.00  7.29           H  
ATOM   3773  HB2 ALA E 238      51.900  25.525  65.800  1.00  7.29           H  
ATOM   3774  HB3 ALA E 238      50.768  25.584  64.427  1.00  7.29           H  
ATOM   3775  N   SER E 239      49.443  28.035  65.228  1.00  8.20           N  
ATOM   3776  CA  SER E 239      48.292  28.362  66.058  1.00  8.02           C  
ATOM   3777  C   SER E 239      47.753  27.099  66.718  1.00  8.33           C  
ATOM   3778  O   SER E 239      47.113  27.175  67.770  1.00  8.63           O  
ATOM   3779  CB  SER E 239      47.209  29.048  65.229  1.00  8.02           C  
ATOM   3780  OG  SER E 239      46.874  28.242  64.117  1.00  5.13           O  
ATOM   3781  H   SER E 239      49.316  27.876  64.239  1.00  8.20           H  
ATOM   3782  HA  SER E 239      48.605  29.056  66.838  1.00  8.02           H  
ATOM   3783  HB2 SER E 239      47.578  30.012  64.879  1.00  8.02           H  
ATOM   3784  HB3 SER E 239      46.323  29.200  65.846  1.00  8.02           H  
ATOM   3785  HG  SER E 239      46.194  28.702  63.619  1.00  5.13           H  
ATOM   3786  N   GLY E 240      48.008  25.940  66.096  1.00  9.03           N  
ATOM   3787  CA  GLY E 240      47.760  24.637  66.709  1.00  9.74           C  
ATOM   3788  C   GLY E 240      48.989  24.201  67.487  1.00 11.18           C  
ATOM   3789  O   GLY E 240      49.869  25.008  67.743  1.00 11.33           O  
ATOM   3790  H   GLY E 240      48.389  25.968  65.161  1.00  9.03           H  
ATOM   3791  HA2 GLY E 240      47.544  23.905  65.931  1.00  9.74           H  
ATOM   3792  HA3 GLY E 240      46.909  24.710  67.386  1.00  9.74           H  
ATOM   3793  N   ASP E 241      49.052  22.928  67.849  1.00 12.03           N  
ATOM   3794  CA  ASP E 241      50.217  22.380  68.565  1.00 12.45           C  
ATOM   3795  C   ASP E 241      51.481  22.505  67.687  1.00 12.49           C  
ATOM   3796  O   ASP E 241      51.547  21.967  66.575  1.00 11.42           O  
ATOM   3797  CB  ASP E 241      49.934  20.930  68.956  1.00 13.15           C  
ATOM   3798  CG  ASP E 241      51.025  20.332  69.831  1.00 16.07           C  
ATOM   3799  OD1 ASP E 241      52.171  20.231  69.361  1.00 19.76           O  
ATOM   3800  OD2 ASP E 241      50.726  19.953  70.982  1.00 19.97           O1-
ATOM   3801  H   ASP E 241      48.280  22.316  67.628  1.00 12.03           H  
ATOM   3802  HA  ASP E 241      50.397  22.947  69.478  1.00 12.45           H  
ATOM   3803  HB2 ASP E 241      49.851  20.334  68.047  1.00 13.15           H  
ATOM   3804  HB3 ASP E 241      48.991  20.894  69.502  1.00 13.15           H  
ATOM   3805  N   VAL E 242      52.467  23.256  68.179  1.00 12.19           N  
ATOM   3806  CA  VAL E 242      53.671  23.540  67.414  1.00 12.81           C  
ATOM   3807  C   VAL E 242      54.611  22.314  67.365  1.00 13.53           C  
ATOM   3808  O   VAL E 242      55.425  22.202  66.442  1.00 13.99           O  
ATOM   3809  CB  VAL E 242      54.361  24.832  67.939  1.00 13.05           C  
ATOM   3810  CG1 VAL E 242      54.949  24.605  69.348  1.00 14.76           C  
ATOM   3811  CG2 VAL E 242      55.397  25.372  66.954  1.00 14.20           C  
ATOM   3812  H   VAL E 242      52.375  23.638  69.109  1.00 12.19           H  
ATOM   3813  HA  VAL E 242      53.392  23.737  66.379  1.00 12.81           H  
ATOM   3814  HB  VAL E 242      53.598  25.606  68.025  1.00 13.05           H  
ATOM   3815 HG11 VAL E 242      54.157  24.286  70.025  1.00 14.76           H  
ATOM   3816 HG12 VAL E 242      55.719  23.835  69.301  1.00 14.76           H  
ATOM   3817 HG13 VAL E 242      55.387  25.534  69.713  1.00 14.76           H  
ATOM   3818 HG21 VAL E 242      56.193  24.638  66.825  1.00 14.20           H  
ATOM   3819 HG22 VAL E 242      54.920  25.563  65.993  1.00 14.20           H  
ATOM   3820 HG23 VAL E 242      55.818  26.300  67.342  1.00 14.20           H  
ATOM   3821  N   ILE E 243      54.506  21.406  68.345  1.00 13.73           N  
ATOM   3822  CA  ILE E 243      55.218  20.119  68.264  1.00 14.40           C  
ATOM   3823  C   ILE E 243      54.658  19.257  67.117  1.00 14.09           C  
ATOM   3824  O   ILE E 243      55.435  18.671  66.359  1.00 14.62           O  
ATOM   3825  CB  ILE E 243      55.203  19.287  69.600  1.00 14.92           C  
ATOM   3826  CG1 ILE E 243      55.697  20.097  70.826  1.00 16.49           C  
ATOM   3827  CG2 ILE E 243      55.951  17.949  69.424  1.00 14.82           C  
ATOM   3828  CD1 ILE E 243      56.882  20.968  70.597  1.00 21.60           C  
ATOM   3829  H   ILE E 243      53.931  21.607  69.150  1.00 13.73           H  
ATOM   3830  HA  ILE E 243      56.259  20.380  68.071  1.00 14.40           H  
ATOM   3831  HB  ILE E 243      54.162  19.051  69.820  1.00 14.92           H  
ATOM   3832 HG12 ILE E 243      55.951  19.388  71.614  1.00 16.49           H  
ATOM   3833 HG13 ILE E 243      54.876  20.732  71.159  1.00 16.49           H  
ATOM   3834 HG21 ILE E 243      55.504  17.388  68.603  1.00 14.82           H  
ATOM   3835 HG22 ILE E 243      57.000  18.146  69.202  1.00 14.82           H  
ATOM   3836 HG23 ILE E 243      55.877  17.368  70.343  1.00 14.82           H  
ATOM   3837 HD11 ILE E 243      57.721  20.359  70.262  1.00 21.60           H  
ATOM   3838 HD12 ILE E 243      56.645  21.711  69.835  1.00 21.60           H  
ATOM   3839 HD13 ILE E 243      57.147  21.472  71.526  1.00 21.60           H  
ATOM   3840  N   TRP E 244      53.334  19.160  67.014  1.00 13.87           N  
ATOM   3841  CA  TRP E 244      52.663  18.474  65.891  1.00 14.53           C  
ATOM   3842  C   TRP E 244      53.167  19.065  64.554  1.00 14.77           C  
ATOM   3843  O   TRP E 244      53.501  18.318  63.611  1.00 15.38           O  
ATOM   3844  CB  TRP E 244      51.124  18.615  65.992  1.00 14.99           C  
ATOM   3845  CG  TRP E 244      50.438  17.714  67.043  1.00 15.44           C  
ATOM   3846  CD1 TRP E 244      50.980  17.264  68.223  1.00 16.42           C  
ATOM   3847  CD2 TRP E 244      49.109  17.168  66.988  1.00 15.61           C  
ATOM   3848  CE2 TRP E 244      48.918  16.408  68.171  1.00 16.84           C  
ATOM   3849  CE3 TRP E 244      48.061  17.248  66.059  1.00 15.97           C  
ATOM   3850  NE1 TRP E 244      50.076  16.482  68.900  1.00 16.80           N  
ATOM   3851  CZ2 TRP E 244      47.728  15.721  68.445  1.00 16.70           C  
ATOM   3852  CZ3 TRP E 244      46.869  16.574  66.334  1.00 16.05           C  
ATOM   3853  CH2 TRP E 244      46.717  15.805  67.519  1.00 15.42           C  
ATOM   3854  H   TRP E 244      52.763  19.574  67.736  1.00 13.87           H  
ATOM   3855  HA  TRP E 244      52.905  17.412  65.935  1.00 14.53           H  
ATOM   3856  HB2 TRP E 244      50.701  18.375  65.017  1.00 14.99           H  
ATOM   3857  HB3 TRP E 244      50.898  19.652  66.241  1.00 14.99           H  
ATOM   3858  HD1 TRP E 244      51.977  17.493  68.569  1.00 16.42           H  
ATOM   3859  HE1 TRP E 244      50.238  16.034  69.791  1.00 16.80           H  
ATOM   3860  HE3 TRP E 244      48.174  17.819  65.149  1.00 15.97           H  
ATOM   3861  HZ2 TRP E 244      47.610  15.146  69.352  1.00 16.70           H  
ATOM   3862  HZ3 TRP E 244      46.049  16.638  65.634  1.00 16.05           H  
ATOM   3863  HH2 TRP E 244      45.791  15.278  67.695  1.00 15.42           H  
ATOM   3864  N   LEU E 245      53.258  20.392  64.485  1.00 13.73           N  
ATOM   3865  CA  LEU E 245      53.722  21.066  63.254  1.00 14.20           C  
ATOM   3866  C   LEU E 245      55.181  20.755  62.935  1.00 14.81           C  
ATOM   3867  O   LEU E 245      55.475  20.242  61.861  1.00 15.00           O  
ATOM   3868  CB  LEU E 245      53.516  22.584  63.324  1.00 13.40           C  
ATOM   3869  CG  LEU E 245      53.836  23.308  62.004  1.00 11.33           C  
ATOM   3870  CD1 LEU E 245      52.529  23.873  61.358  1.00  8.15           C  
ATOM   3871  CD2 LEU E 245      54.814  24.440  62.237  1.00 10.76           C  
ATOM   3872  H   LEU E 245      53.005  20.948  65.289  1.00 13.73           H  
ATOM   3873  HA  LEU E 245      53.109  20.668  62.446  1.00 14.20           H  
ATOM   3874  HB2 LEU E 245      54.164  22.985  64.103  1.00 13.40           H  
ATOM   3875  HB3 LEU E 245      52.475  22.780  63.581  1.00 13.40           H  
ATOM   3876  HG  LEU E 245      54.287  22.584  61.326  1.00 11.33           H  
ATOM   3877 HD11 LEU E 245      51.830  23.056  61.178  1.00  8.15           H  
ATOM   3878 HD12 LEU E 245      52.074  24.598  62.033  1.00  8.15           H  
ATOM   3879 HD13 LEU E 245      52.771  24.359  60.413  1.00  8.15           H  
ATOM   3880 HD21 LEU E 245      54.371  25.169  62.915  1.00 10.76           H  
ATOM   3881 HD22 LEU E 245      55.729  24.044  62.677  1.00 10.76           H  
ATOM   3882 HD23 LEU E 245      55.046  24.921  61.287  1.00 10.76           H  
ATOM   3883  N   GLU E 246      56.090  21.045  63.867  1.00 16.58           N  
ATOM   3884  CA  GLU E 246      57.528  20.806  63.637  1.00 17.67           C  
ATOM   3885  C   GLU E 246      57.864  19.324  63.377  1.00 17.92           C  
ATOM   3886  O   GLU E 246      58.770  19.028  62.586  1.00 17.61           O  
ATOM   3887  CB  GLU E 246      58.407  21.390  64.769  1.00 17.11           C  
ATOM   3888  CG  GLU E 246      59.954  21.215  64.522  1.00 18.33           C  
ATOM   3889  CD  GLU E 246      60.821  22.184  65.338  1.00 20.56           C  
ATOM   3890  OE1 GLU E 246      62.065  22.265  65.111  1.00 25.47           O  
ATOM   3891  OE2 GLU E 246      60.267  22.872  66.221  1.00 26.10           O1-
ATOM   3892  H   GLU E 246      55.788  21.436  64.748  1.00 16.58           H  
ATOM   3893  HA  GLU E 246      57.768  21.344  62.720  1.00 17.67           H  
ATOM   3894  HB2 GLU E 246      58.148  20.887  65.701  1.00 17.11           H  
ATOM   3895  HB3 GLU E 246      58.191  22.455  64.859  1.00 17.11           H  
ATOM   3896  HG2 GLU E 246      60.155  21.381  63.464  1.00 18.33           H  
ATOM   3897  HG3 GLU E 246      60.232  20.196  64.789  1.00 18.33           H  
ATOM   3898  N   ARG E 247      57.170  18.405  64.043  1.00 18.50           N  
ATOM   3899  CA  ARG E 247      57.343  16.965  63.754  1.00 19.64           C  
ATOM   3900  C   ARG E 247      57.140  16.635  62.271  1.00 19.49           C  
ATOM   3901  O   ARG E 247      57.780  15.719  61.730  1.00 19.11           O  
ATOM   3902  CB  ARG E 247      56.359  16.117  64.554  1.00 19.96           C  
ATOM   3903  CG  ARG E 247      56.843  15.693  65.920  1.00 23.65           C  
ATOM   3904  CD  ARG E 247      55.691  14.999  66.662  1.00 29.38           C  
ATOM   3905  NE  ARG E 247      55.981  14.792  68.085  1.00 32.85           N  
ATOM   3906  CZ  ARG E 247      55.059  14.489  68.996  1.00 33.48           C  
ATOM   3907  NH1 ARG E 247      53.780  14.371  68.644  1.00 33.84           N1+
ATOM   3908  NH2 ARG E 247      55.413  14.327  70.265  1.00 34.16           N1+
ATOM   3909  H   ARG E 247      56.516  18.695  64.756  1.00 18.50           H  
ATOM   3910  HA  ARG E 247      58.369  16.733  64.038  1.00 19.64           H  
ATOM   3911  HB2 ARG E 247      56.142  15.217  63.978  1.00 19.96           H  
ATOM   3912  HB3 ARG E 247      55.444  16.694  64.684  1.00 19.96           H  
ATOM   3913  HG2 ARG E 247      57.165  16.569  66.482  1.00 23.65           H  
ATOM   3914  HG3 ARG E 247      57.679  15.002  65.814  1.00 23.65           H  
ATOM   3915  HD2 ARG E 247      55.510  14.029  66.198  1.00 29.38           H  
ATOM   3916  HD3 ARG E 247      54.797  15.616  66.574  1.00 29.38           H  
ATOM   3917  HE  ARG E 247      56.939  14.885  68.392  1.00 32.85           H  
ATOM   3918 HH11 ARG E 247      53.082  14.159  69.342  1.00 33.84           H  
ATOM   3919 HH12 ARG E 247      53.508  14.494  67.679  1.00 33.84           H  
ATOM   3920 HH21 ARG E 247      56.382  14.416  70.534  1.00 34.16           H  
ATOM   3921 HH22 ARG E 247      54.713  14.115  70.961  1.00 34.16           H  
ATOM   3922  N   GLN E 248      56.234  17.367  61.625  1.00 18.82           N  
ATOM   3923  CA  GLN E 248      55.920  17.157  60.209  1.00 19.77           C  
ATOM   3924  C   GLN E 248      56.998  17.716  59.278  1.00 19.82           C  
ATOM   3925  O   GLN E 248      57.152  17.258  58.139  1.00 18.83           O  
ATOM   3926  CB  GLN E 248      54.553  17.774  59.861  1.00 19.26           C  
ATOM   3927  CG  GLN E 248      53.351  17.103  60.515  1.00 21.87           C  
ATOM   3928  CD  GLN E 248      53.389  15.599  60.385  1.00 27.87           C  
ATOM   3929  NE2 GLN E 248      53.521  14.912  61.514  1.00 31.75           N  
ATOM   3930  OE1 GLN E 248      53.305  15.052  59.281  1.00 30.25           O  
ATOM   3931  H   GLN E 248      55.746  18.093  62.129  1.00 18.82           H  
ATOM   3932  HA  GLN E 248      55.883  16.079  60.053  1.00 19.77           H  
ATOM   3933  HB2 GLN E 248      54.423  17.718  58.780  1.00 19.26           H  
ATOM   3934  HB3 GLN E 248      54.566  18.819  60.172  1.00 19.26           H  
ATOM   3935  HG2 GLN E 248      52.442  17.472  60.040  1.00 21.87           H  
ATOM   3936  HG3 GLN E 248      53.338  17.363  61.574  1.00 21.87           H  
ATOM   3937 HE21 GLN E 248      53.586  15.399  62.397  1.00 31.75           H  
ATOM   3938 HE22 GLN E 248      53.556  13.903  61.490  1.00 31.75           H  
ATOM   3939  N   ALA E 249      57.750  18.701  59.761  1.00 21.09           N  
ATOM   3940  CA  ALA E 249      58.837  19.306  58.970  1.00 22.09           C  
ATOM   3941  C   ALA E 249      59.869  18.270  58.530  1.00 23.14           C  
ATOM   3942  O   ALA E 249      60.348  18.302  57.391  1.00 22.69           O  
ATOM   3943  CB  ALA E 249      59.503  20.459  59.732  1.00 22.14           C  
ATOM   3944  H   ALA E 249      57.572  19.044  60.694  1.00 21.09           H  
ATOM   3945  HA  ALA E 249      58.385  19.715  58.066  1.00 22.09           H  
ATOM   3946  HB1 ALA E 249      58.752  21.205  59.992  1.00 22.14           H  
ATOM   3947  HB2 ALA E 249      59.963  20.075  60.642  1.00 22.14           H  
ATOM   3948  HB3 ALA E 249      60.267  20.917  59.103  1.00 22.14           H  
ATOM   3949  N   LYS E 250      60.152  17.317  59.417  1.00 24.37           N  
ATOM   3950  CA  LYS E 250      61.087  16.229  59.139  1.00 25.84           C  
ATOM   3951  C   LYS E 250      60.741  15.551  57.812  1.00 25.46           C  
ATOM   3952  O   LYS E 250      61.594  15.420  56.936  1.00 25.46           O  
ATOM   3953  CB  LYS E 250      61.098  15.220  60.313  1.00 26.30           C  
ATOM   3954  CG  LYS E 250      60.877  15.847  61.704  1.00 27.56           C  
ATOM   3955  CD  LYS E 250      60.826  14.755  62.838  1.00 27.98           C  
ATOM   3956  CE  LYS E 250      60.701  15.391  64.227  1.00 28.63           C  
ATOM   3957  NZ  LYS E 250      60.203  14.458  65.315  1.00 29.79           N1+
ATOM   3958  H   LYS E 250      59.701  17.348  60.320  1.00 24.37           H  
ATOM   3959  HA  LYS E 250      62.092  16.639  59.044  1.00 25.84           H  
ATOM   3960  HB2 LYS E 250      62.064  14.715  60.318  1.00 26.30           H  
ATOM   3961  HB3 LYS E 250      60.307  14.490  60.140  1.00 26.30           H  
ATOM   3962  HG2 LYS E 250      59.934  16.394  61.698  1.00 27.56           H  
ATOM   3963  HG3 LYS E 250      61.695  16.536  61.914  1.00 27.56           H  
ATOM   3964  HD2 LYS E 250      61.741  14.163  62.801  1.00 27.98           H  
ATOM   3965  HD3 LYS E 250      59.967  14.107  62.667  1.00 27.98           H  
ATOM   3966  HE2 LYS E 250      60.006  16.228  64.155  1.00 28.63           H  
ATOM   3967  HE3 LYS E 250      61.684  15.759  64.521  1.00 28.63           H  
ATOM   3968  HZ1 LYS E 250      59.291  14.104  65.064  1.00 29.79           H  
ATOM   3969  HZ2 LYS E 250      60.847  13.687  65.418  1.00 29.79           H  
ATOM   3970  HZ3 LYS E 250      60.140  14.962  66.188  1.00 29.79           H  
ATOM   3971  N   GLU E 251      59.466  15.201  57.640  1.00 25.63           N  
ATOM   3972  CA  GLU E 251      59.002  14.497  56.449  1.00 25.34           C  
ATOM   3973  C   GLU E 251      58.922  15.361  55.211  1.00 23.90           C  
ATOM   3974  O   GLU E 251      59.353  14.948  54.141  1.00 24.71           O  
ATOM   3975  CB  GLU E 251      57.650  13.853  56.698  1.00 26.61           C  
ATOM   3976  CG  GLU E 251      57.327  12.752  55.707  1.00 31.28           C  
ATOM   3977  CD  GLU E 251      58.468  11.726  55.578  1.00 36.56           C  
ATOM   3978  OE1 GLU E 251      58.980  11.546  54.446  1.00 39.39           O  
ATOM   3979  OE2 GLU E 251      58.859  11.121  56.607  1.00 38.27           O1-
ATOM   3980  H   GLU E 251      58.797  15.432  58.360  1.00 25.63           H  
ATOM   3981  HA  GLU E 251      59.758  13.736  56.254  1.00 25.34           H  
ATOM   3982  HB2 GLU E 251      56.881  14.622  56.626  1.00 26.61           H  
ATOM   3983  HB3 GLU E 251      57.647  13.429  57.702  1.00 26.61           H  
ATOM   3984  HG2 GLU E 251      57.148  13.201  54.730  1.00 31.28           H  
ATOM   3985  HG3 GLU E 251      56.427  12.235  56.039  1.00 31.28           H  
ATOM   3986  N   TRP E 252      58.358  16.558  55.346  1.00 21.63           N  
ATOM   3987  CA  TRP E 252      58.210  17.450  54.208  1.00 19.51           C  
ATOM   3988  C   TRP E 252      59.552  17.971  53.688  1.00 20.37           C  
ATOM   3989  O   TRP E 252      59.704  18.228  52.483  1.00 19.90           O  
ATOM   3990  CB  TRP E 252      57.310  18.625  54.576  1.00 16.88           C  
ATOM   3991  CG  TRP E 252      55.873  18.284  54.708  1.00 13.76           C  
ATOM   3992  CD1 TRP E 252      55.281  17.573  55.707  1.00 12.32           C  
ATOM   3993  CD2 TRP E 252      54.829  18.668  53.814  1.00 11.32           C  
ATOM   3994  CE2 TRP E 252      53.615  18.155  54.336  1.00 12.35           C  
ATOM   3995  CE3 TRP E 252      54.793  19.412  52.628  1.00 11.53           C  
ATOM   3996  NE1 TRP E 252      53.913  17.486  55.494  1.00 12.95           N  
ATOM   3997  CZ2 TRP E 252      52.382  18.337  53.691  1.00 10.80           C  
ATOM   3998  CZ3 TRP E 252      53.547  19.611  52.001  1.00 11.00           C  
ATOM   3999  CH2 TRP E 252      52.376  19.080  52.536  1.00 11.77           C  
ATOM   4000  H   TRP E 252      58.027  16.852  56.254  1.00 21.63           H  
ATOM   4001  HA  TRP E 252      57.755  16.868  53.407  1.00 19.51           H  
ATOM   4002  HB2 TRP E 252      57.409  19.385  53.801  1.00 16.88           H  
ATOM   4003  HB3 TRP E 252      57.652  19.030  55.528  1.00 16.88           H  
ATOM   4004  HD1 TRP E 252      55.803  17.138  56.547  1.00 12.32           H  
ATOM   4005  HE1 TRP E 252      53.250  17.011  56.090  1.00 12.95           H  
ATOM   4006  HE3 TRP E 252      55.698  19.823  52.205  1.00 11.53           H  
ATOM   4007  HZ2 TRP E 252      51.473  17.909  54.088  1.00 10.80           H  
ATOM   4008  HZ3 TRP E 252      53.499  20.186  51.088  1.00 11.00           H  
ATOM   4009  HH2 TRP E 252      51.439  19.257  52.029  1.00 11.77           H  
ATOM   4010  N   LEU E 253      60.521  18.148  54.588  1.00 21.37           N  
ATOM   4011  CA  LEU E 253      61.824  18.701  54.184  1.00 23.18           C  
ATOM   4012  C   LEU E 253      62.874  17.656  53.761  1.00 24.62           C  
ATOM   4013  O   LEU E 253      63.975  18.026  53.352  1.00 25.40           O  
ATOM   4014  CB  LEU E 253      62.393  19.634  55.265  1.00 22.87           C  
ATOM   4015  CG  LEU E 253      61.582  20.862  55.709  1.00 22.71           C  
ATOM   4016  CD1 LEU E 253      62.323  21.614  56.830  1.00 23.00           C  
ATOM   4017  CD2 LEU E 253      61.267  21.788  54.529  1.00 21.61           C  
ATOM   4018  H   LEU E 253      60.359  17.901  55.554  1.00 21.37           H  
ATOM   4019  HA  LEU E 253      61.610  19.274  53.282  1.00 23.18           H  
ATOM   4020  HB2 LEU E 253      63.349  20.003  54.894  1.00 22.87           H  
ATOM   4021  HB3 LEU E 253      62.559  19.025  56.154  1.00 22.87           H  
ATOM   4022  HG  LEU E 253      60.627  20.513  56.102  1.00 22.71           H  
ATOM   4023 HD11 LEU E 253      62.490  20.941  57.671  1.00 23.00           H  
ATOM   4024 HD12 LEU E 253      63.282  21.971  56.455  1.00 23.00           H  
ATOM   4025 HD13 LEU E 253      61.722  22.462  57.157  1.00 23.00           H  
ATOM   4026 HD21 LEU E 253      62.198  22.163  54.103  1.00 21.61           H  
ATOM   4027 HD22 LEU E 253      60.716  21.234  53.769  1.00 21.61           H  
ATOM   4028 HD23 LEU E 253      60.663  22.626  54.876  1.00 21.61           H  
ATOM   4029  N   LYS E 254      62.529  16.374  53.842  1.00 26.26           N  
ATOM   4030  CA  LYS E 254      63.395  15.261  53.384  1.00 28.45           C  
ATOM   4031  C   LYS E 254      63.942  15.428  51.964  1.00 29.26           C  
ATOM   4032  O   LYS E 254      63.174  15.459  50.984  1.00 30.81           O  
ATOM   4033  CB  LYS E 254      62.637  13.929  53.475  1.00 29.37           C  
ATOM   4034  CG  LYS E 254      62.638  13.285  54.870  1.00 31.51           C  
ATOM   4035  CD  LYS E 254      63.469  12.000  54.924  1.00 34.93           C  
ATOM   4036  CE  LYS E 254      64.910  12.217  54.458  1.00 36.28           C  
ATOM   4037  NZ  LYS E 254      65.537  10.946  53.965  1.00 38.27           N1+
ATOM   4038  H   LYS E 254      61.628  16.146  54.237  1.00 26.26           H  
ATOM   4039  HA  LYS E 254      64.256  15.270  54.052  1.00 28.45           H  
ATOM   4040  HB2 LYS E 254      63.096  13.229  52.777  1.00 29.37           H  
ATOM   4041  HB3 LYS E 254      61.602  14.107  53.184  1.00 29.37           H  
ATOM   4042  HG2 LYS E 254      61.610  13.048  55.146  1.00 31.51           H  
ATOM   4043  HG3 LYS E 254      63.051  13.998  55.584  1.00 31.51           H  
ATOM   4044  HD2 LYS E 254      63.002  11.254  54.281  1.00 34.93           H  
ATOM   4045  HD3 LYS E 254      63.484  11.636  55.951  1.00 34.93           H  
ATOM   4046  HE2 LYS E 254      65.497  12.598  55.294  1.00 36.28           H  
ATOM   4047  HE3 LYS E 254      64.912  12.948  53.649  1.00 36.28           H  
ATOM   4048  HZ1 LYS E 254      65.540  10.262  54.708  1.00 38.27           H  
ATOM   4049  HZ2 LYS E 254      65.007  10.591  53.182  1.00 38.27           H  
ATOM   4050  HZ3 LYS E 254      66.486  11.130  53.673  1.00 38.27           H  
TER   
ATOM   4051  N   NME E 255      65.264  15.537  51.835  1.00  0.00           N  
ATOM   4052  CH3 NME E 255      65.906  15.699  50.547  1.00  0.00           C  
ATOM   4053  H   NME E 255      65.838  15.505  52.665  1.00  0.00           H  
ATOM   4054 HH31 NME E 255      65.816  16.737  50.223  1.00  0.00           H  
ATOM   4055 HH32 NME E 255      66.960  15.436  50.630  1.00  0.00           H  
ATOM   4056 HH33 NME E 255      65.426  15.048  49.816  1.00  0.00           H  
ATOM   4057  N   DGL E1255      48.055  25.948  51.836  1.00  7.36           N1+
ATOM   4058  CA  DGL E1255      46.857  25.621  50.981  1.00  7.37           C  
ATOM   4059  C   DGL E1255      47.140  26.052  49.568  1.00  8.34           C  
ATOM   4060  O   DGL E1255      46.200  26.206  48.777  1.00  8.52           O  
ATOM   4061  CB  DGL E1255      46.406  24.141  51.058  1.00  6.86           C  
ATOM   4062  CG  DGL E1255      45.807  23.803  52.432  1.00  7.20           C  
ATOM   4063  CD  DGL E1255      44.611  24.693  52.744  1.00  8.04           C  
ATOM   4064  OE1 DGL E1255      44.741  25.569  53.628  1.00  8.35           O  
ATOM   4065  OE2 DGL E1255      43.532  24.544  52.109  1.00  9.10           O1-
ATOM   4066  OXT DGL E1255      48.315  26.265  49.184  1.00  6.97           O1-
ATOM   4067  HA  DGL E1255      46.007  26.176  51.377  1.00  7.37           H  
ATOM   4068  HB2 DGL E1255      47.269  23.499  50.880  1.00  6.86           H  
ATOM   4069  HB3 DGL E1255      45.654  23.960  50.290  1.00  6.86           H  
ATOM   4070  HG2 DGL E1255      46.569  23.949  53.198  1.00  7.20           H  
ATOM   4071  HG3 DGL E1255      45.485  22.762  52.433  1.00  7.20           H  
ATOM   4072  H1  DGL E1255      48.286  26.926  51.732  1.00  7.36           H  
ATOM   4073  H2  DGL E1255      48.840  25.384  51.545  1.00  7.36           H  
ATOM   4074  H3  DGL E1255      47.841  25.754  52.804  1.00  7.36           H  
HETATM 4075  O   HOH E2001      70.618  36.163  54.300  1.00 32.37           O  
HETATM 4076  H1  HOH E2001      70.648  35.872  53.386  1.00 32.37           H  
HETATM 4077  H2  HOH E2001      71.309  35.696  54.776  1.00 32.37           H  
HETATM 4078  O   HOH E2002      71.777  38.663  57.461  1.00 42.48           O  
HETATM 4079  H1  HOH E2002      72.270  37.841  57.407  1.00 42.48           H  
HETATM 4080  H2  HOH E2002      71.357  38.693  58.323  1.00 42.48           H  
HETATM 4081  O   HOH E2003      66.218  42.385  65.937  1.00 42.95           O  
HETATM 4082  H1  HOH E2003      67.174  42.460  65.885  1.00 42.95           H  
HETATM 4083  H2  HOH E2003      65.858  43.274  65.944  1.00 42.95           H  
HETATM 4084  O   HOH E2004      64.154  40.673  65.437  1.00 38.19           O  
HETATM 4085  H1  HOH E2004      64.947  41.122  65.738  1.00 38.19           H  
HETATM 4086  H2  HOH E2004      63.735  41.233  64.780  1.00 38.19           H  
HETATM 4087  O   HOH E2005      69.122  23.996  58.144  1.00 73.18           O  
HETATM 4088  H1  HOH E2005      69.948  23.856  58.612  1.00 73.18           H  
HETATM 4089  H2  HOH E2005      68.609  24.636  58.644  1.00 73.18           H  
HETATM 4090  O   HOH E2006      48.851  24.385  54.081  1.00  6.61           O  
HETATM 4091  H1  HOH E2006      49.633  24.856  54.377  1.00  6.61           H  
HETATM 4092  H2  HOH E2006      48.194  24.447  54.779  1.00  6.61           H  
HETATM 4093  O   HOH E2007      59.933  16.528  50.365  1.00 33.45           O  
HETATM 4094  H1  HOH E2007      59.811  17.173  51.065  1.00 33.45           H  
HETATM 4095  H2  HOH E2007      59.425  15.747  50.598  1.00 33.45           H  
HETATM 4096  O   HOH E2008      61.795  21.938  47.169  1.00 32.82           O  
HETATM 4097  H1  HOH E2008      62.644  21.683  46.800  1.00 32.82           H  
HETATM 4098  H2  HOH E2008      61.656  22.865  46.961  1.00 32.82           H  
HETATM 4099  O   HOH E2009      65.629  19.633  47.839  1.00 32.85           O  
HETATM 4100  H1  HOH E2009      65.182  20.131  47.151  1.00 32.85           H  
HETATM 4101  H2  HOH E2009      65.655  20.182  48.626  1.00 32.85           H  
HETATM 4102  O   HOH E2010      68.308  27.250  44.291  1.00 31.71           O  
HETATM 4103  H1  HOH E2010      68.022  27.460  43.399  1.00 31.71           H  
HETATM 4104  H2  HOH E2010      68.826  27.991  44.612  1.00 31.71           H  
HETATM 4105  O   HOH E2011      68.978  23.715  55.330  1.00 55.10           O  
HETATM 4106  H1  HOH E2011      69.238  24.579  55.003  1.00 55.10           H  
HETATM 4107  H2  HOH E2011      69.009  23.746  56.289  1.00 55.10           H  
HETATM 4108  O   HOH E2012      65.752  44.557  54.057  1.00 46.27           O  
HETATM 4109  H1  HOH E2012      66.104  43.932  54.695  1.00 46.27           H  
HETATM 4110  H2  HOH E2012      65.687  44.103  53.213  1.00 46.27           H  
HETATM 4111  O   HOH E2013      59.280  21.126  47.690  1.00 16.01           O  
HETATM 4112  H1  HOH E2013      60.201  21.279  47.468  1.00 16.01           H  
HETATM 4113  H2  HOH E2013      58.972  21.886  48.190  1.00 16.01           H  
HETATM 4114  O   HOH E2014      54.242  24.582  46.887  1.00 12.12           O  
HETATM 4115  H1  HOH E2014      54.600  24.163  47.673  1.00 12.12           H  
HETATM 4116  H2  HOH E2014      53.826  25.403  47.159  1.00 12.12           H  
HETATM 4117  O   HOH E2015      45.811  31.552  66.903  1.00 30.68           O  
HETATM 4118  H1  HOH E2015      46.389  32.288  67.119  1.00 30.68           H  
HETATM 4119  H2  HOH E2015      45.895  30.901  67.604  1.00 30.68           H  
HETATM 4120  O   HOH E2016      48.662  34.161  67.576  1.00 32.41           O  
HETATM 4121  H1  HOH E2016      49.340  34.813  67.770  1.00 32.41           H  
HETATM 4122  H2  HOH E2016      47.932  34.618  67.154  1.00 32.41           H  
HETATM 4123  O   HOH E2017      53.446  41.565  42.347  1.00 34.73           O  
HETATM 4124  H1  HOH E2017      53.233  41.877  41.464  1.00 34.73           H  
HETATM 4125  H2  HOH E2017      54.045  42.202  42.743  1.00 34.73           H  
HETATM 4126  O   HOH E2018      48.263  21.304  60.018  1.00 14.04           O  
HETATM 4127  H1  HOH E2018      48.932  20.929  60.595  1.00 14.04           H  
HETATM 4128  H2  HOH E2018      47.419  21.233  60.468  1.00 14.04           H  
HETATM 4129  O   HOH E2019      38.202  34.430  62.440  1.00 26.70           O  
HETATM 4130  H1  HOH E2019      38.182  33.566  62.857  1.00 26.70           H  
HETATM 4131  H2  HOH E2019      38.813  34.978  62.937  1.00 26.70           H  
HETATM 4132  O   HOH E2020      68.182  20.839  51.282  1.00 19.43           O  
HETATM 4133  H1  HOH E2020      68.463  21.567  51.841  1.00 19.43           H  
HETATM 4134  H2  HOH E2020      67.486  20.368  51.745  1.00 19.43           H  
HETATM 4135  O   HOH E2021      64.806  16.908  47.426  1.00 49.37           O  
HETATM 4136  H1  HOH E2021      65.174  17.785  47.557  1.00 49.37           H  
HETATM 4137  H2  HOH E2021      65.165  16.563  46.605  1.00 49.37           H  
HETATM 4138  O   HOH E2022      66.157  25.769  45.432  1.00 17.75           O  
HETATM 4139  H1  HOH E2022      66.921  26.202  45.043  1.00 17.75           H  
HETATM 4140  H2  HOH E2022      65.871  26.300  46.179  1.00 17.75           H  
HETATM 4141  O   HOH E2023      31.418  25.777  52.817  1.00 25.37           O  
HETATM 4142  H1  HOH E2023      32.027  26.066  53.500  1.00 25.37           H  
HETATM 4143  H2  HOH E2023      30.613  25.485  53.250  1.00 25.37           H  
HETATM 4144  O   HOH E2024      67.333  29.955  52.850  1.00 25.24           O  
HETATM 4145  H1  HOH E2024      66.902  29.379  52.215  1.00 25.24           H  
HETATM 4146  H2  HOH E2024      66.892  29.838  53.695  1.00 25.24           H  
HETATM 4147  O   HOH E2025      36.710  41.335  52.996  1.00 37.33           O  
HETATM 4148  H1  HOH E2025      36.967  40.887  53.805  1.00 37.33           H  
HETATM 4149  H2  HOH E2025      36.933  42.264  53.095  1.00 37.33           H  
HETATM 4150  O   HOH E2026      36.337  39.630  58.287  1.00 32.31           O  
HETATM 4151  H1  HOH E2026      37.045  40.270  58.180  1.00 32.31           H  
HETATM 4152  H2  HOH E2026      35.681  39.807  57.610  1.00 32.31           H  
HETATM 4153  O   HOH E2027      69.702  26.003  53.900  1.00 33.25           O  
HETATM 4154  H1  HOH E2027      70.168  26.822  54.083  1.00 33.25           H  
HETATM 4155  H2  HOH E2027      69.410  26.033  52.986  1.00 33.25           H  
HETATM 4156  O   HOH E2028      35.678  36.887  58.782  1.00 23.32           O  
HETATM 4157  H1  HOH E2028      36.348  36.366  59.231  1.00 23.32           H  
HETATM 4158  H2  HOH E2028      35.972  37.801  58.784  1.00 23.32           H  
HETATM 4159  O   HOH E2029      69.262  23.136  52.601  1.00 37.86           O  
HETATM 4160  H1  HOH E2029      69.248  23.127  53.561  1.00 37.86           H  
HETATM 4161  H2  HOH E2029      69.140  24.045  52.317  1.00 37.86           H  
HETATM 4162  O   HOH E2030      71.910  19.432  47.081  1.00 62.61           O  
HETATM 4163  H1  HOH E2030      72.212  18.523  47.023  1.00 62.61           H  
HETATM 4164  H2  HOH E2030      72.302  19.916  46.351  1.00 62.61           H  
HETATM 4165  O   HOH E2031      70.946  22.683  50.422  1.00 36.56           O  
HETATM 4166  H1  HOH E2031      70.443  22.721  51.239  1.00 36.56           H  
HETATM 4167  H2  HOH E2031      70.961  23.567  50.049  1.00 36.56           H  
HETATM 4168  O   HOH E2032      46.547  35.259  66.232  1.00 45.31           O  
HETATM 4169  H1  HOH E2032      45.739  34.999  65.785  1.00 45.31           H  
HETATM 4170  H2  HOH E2032      46.807  36.116  65.886  1.00 45.31           H  
HETATM 4171  O   HOH E2033      56.018  43.593  59.570  1.00 55.41           O  
HETATM 4172  H1  HOH E2033      56.767  43.352  59.021  1.00 55.41           H  
HETATM 4173  H2  HOH E2033      56.359  43.844  60.432  1.00 55.41           H  
HETATM 4174  O   HOH E2034      52.441  39.664  68.621  1.00 24.86           O  
HETATM 4175  H1  HOH E2034      52.398  39.903  69.550  1.00 24.86           H  
HETATM 4176  H2  HOH E2034      51.901  40.291  68.135  1.00 24.86           H  
HETATM 4177  O   HOH E2035      50.813  35.916  68.197  1.00 20.86           O  
HETATM 4178  H1  HOH E2035      51.636  36.263  67.843  1.00 20.86           H  
HETATM 4179  H2  HOH E2035      50.751  36.195  69.114  1.00 20.86           H  
HETATM 4180  O   HOH E2036      70.844  35.489  49.282  1.00 34.42           O  
HETATM 4181  H1  HOH E2036      71.126  34.651  48.908  1.00 34.42           H  
HETATM 4182  H2  HOH E2036      70.328  35.297  50.068  1.00 34.42           H  
HETATM 4183  O   HOH E2037      70.899  28.447  54.081  1.00 36.48           O  
HETATM 4184  H1  HOH E2037      71.814  28.646  53.870  1.00 36.48           H  
HETATM 4185  H2  HOH E2037      70.513  29.234  54.471  1.00 36.48           H  
HETATM 4186  O   HOH E2038      61.517  37.174  68.197  1.00 42.63           O  
HETATM 4187  H1  HOH E2038      61.863  36.617  67.496  1.00 42.63           H  
HETATM 4188  H2  HOH E2038      61.699  38.086  67.961  1.00 42.63           H  
HETATM 4189  O   HOH E2039      63.726  45.985  55.218  1.00 42.54           O  
HETATM 4190  H1  HOH E2039      64.405  45.499  54.745  1.00 42.54           H  
HETATM 4191  H2  HOH E2039      64.139  46.392  55.983  1.00 42.54           H  
HETATM 4192  O   HOH E2040      65.576  33.117  65.637  1.00 26.76           O  
HETATM 4193  H1  HOH E2040      65.740  33.867  65.061  1.00 26.76           H  
HETATM 4194  H2  HOH E2040      64.712  33.241  66.038  1.00 26.76           H  
HETATM 4195  O   HOH E2041      69.216  38.773  58.882  1.00 35.50           O  
HETATM 4196  H1  HOH E2041      69.216  38.114  59.580  1.00 35.50           H  
HETATM 4197  H2  HOH E2041      68.786  39.559  59.226  1.00 35.50           H  
HETATM 4198  O   HOH E2042      69.256  37.020  61.005  1.00 49.11           O  
HETATM 4199  H1  HOH E2042      69.945  36.362  61.132  1.00 49.11           H  
HETATM 4200  H2  HOH E2042      68.534  36.802  61.599  1.00 49.11           H  
HETATM 4201  O   HOH E2043      66.302  37.615  64.811  1.00 42.41           O  
HETATM 4202  H1  HOH E2043      66.110  36.681  64.694  1.00 42.41           H  
HETATM 4203  H2  HOH E2043      67.087  37.816  64.297  1.00 42.41           H  
HETATM 4204  O   HOH E2044      48.768  37.065  42.814  1.00 22.10           O  
HETATM 4205  H1  HOH E2044      48.595  36.896  41.885  1.00 22.10           H  
HETATM 4206  H2  HOH E2044      49.073  37.972  42.892  1.00 22.10           H  
HETATM 4207  O   HOH E2045      47.032  34.719  63.126  1.00 17.10           O  
HETATM 4208  H1  HOH E2045      47.573  35.392  63.545  1.00 17.10           H  
HETATM 4209  H2  HOH E2045      46.225  34.635  63.639  1.00 17.10           H  
HETATM 4210  O   HOH E2046      49.174  31.689  66.645  1.00 21.60           O  
HETATM 4211  H1  HOH E2046      48.909  31.805  65.729  1.00 21.60           H  
HETATM 4212  H2  HOH E2046      49.007  32.516  67.102  1.00 21.60           H  
HETATM 4213  O   HOH E2047      49.740  47.516  48.848  1.00 38.55           O  
HETATM 4214  H1  HOH E2047      50.093  48.245  48.333  1.00 38.55           H  
HETATM 4215  H2  HOH E2047      50.105  47.583  49.733  1.00 38.55           H  
HETATM 4216  O   HOH E2048      44.156  31.102  64.786  1.00 21.65           O  
HETATM 4217  H1  HOH E2048      44.650  30.812  64.015  1.00 21.65           H  
HETATM 4218  H2  HOH E2048      44.786  31.256  65.493  1.00 21.65           H  
HETATM 4219  O   HOH E2049      49.563  39.608  43.178  1.00 30.17           O  
HETATM 4220  H1  HOH E2049      50.479  39.820  43.372  1.00 30.17           H  
HETATM 4221  H2  HOH E2049      49.019  40.315  43.533  1.00 30.17           H  
HETATM 4222  O   HOH E2050      55.231  42.950  43.841  1.00 47.46           O  
HETATM 4223  H1  HOH E2050      56.190  42.973  43.810  1.00 47.46           H  
HETATM 4224  H2  HOH E2050      54.974  42.762  44.746  1.00 47.46           H  
HETATM 4225  O   HOH E2051      50.980  51.625  56.203  1.00 55.48           O  
HETATM 4226  H1  HOH E2051      50.970  50.989  55.485  1.00 55.48           H  
HETATM 4227  H2  HOH E2051      50.102  51.636  56.593  1.00 55.48           H  
HETATM 4228  O   HOH E2052      45.966  21.216  61.647  1.00  8.30           O  
HETATM 4229  H1  HOH E2052      46.220  20.737  62.439  1.00  8.30           H  
HETATM 4230  H2  HOH E2052      45.714  22.103  61.911  1.00  8.30           H  
HETATM 4231  O   HOH E2053      58.497  46.369  44.221  1.00 47.29           O  
HETATM 4232  H1  HOH E2053      58.601  45.920  45.063  1.00 47.29           H  
HETATM 4233  H2  HOH E2053      57.942  47.138  44.369  1.00 47.29           H  
HETATM 4234  O   HOH E2054      38.566  32.146  63.935  1.00 19.20           O  
HETATM 4235  H1  HOH E2054      38.930  32.412  64.782  1.00 19.20           H  
HETATM 4236  H2  HOH E2054      37.721  31.722  64.102  1.00 19.20           H  
HETATM 4237  O   HOH E2055      55.065  39.430  43.248  1.00 23.50           O  
HETATM 4238  H1  HOH E2055      55.638  39.087  42.557  1.00 23.50           H  
HETATM 4239  H2  HOH E2055      54.512  40.109  42.856  1.00 23.50           H  
HETATM 4240  O   HOH E2056      46.193  39.138  37.418  1.00 42.04           O  
HETATM 4241  H1  HOH E2056      47.110  39.422  37.412  1.00 42.04           H  
HETATM 4242  H2  HOH E2056      45.985  38.849  38.310  1.00 42.04           H  
HETATM 4243  O   HOH E2057      63.298  13.459  58.209  1.00 89.79           O  
HETATM 4244  H1  HOH E2057      64.180  13.566  57.845  1.00 89.79           H  
HETATM 4245  H2  HOH E2057      62.699  13.993  57.681  1.00 89.79           H  
HETATM 4246  O   HOH E2058      35.631  23.199  55.375  1.00 11.24           O  
HETATM 4247  H1  HOH E2058      35.560  22.648  56.158  1.00 11.24           H  
HETATM 4248  H2  HOH E2058      35.252  24.055  55.588  1.00 11.24           H  
HETATM 4249  O   HOH E2059      33.568  26.944  54.197  1.00 11.11           O  
HETATM 4250  H1  HOH E2059      34.069  26.823  53.387  1.00 11.11           H  
HETATM 4251  H2  HOH E2059      33.409  27.885  54.302  1.00 11.11           H  
HETATM 4252  O   HOH E2060      33.057  25.577  50.712  1.00 35.77           O  
HETATM 4253  H1  HOH E2060      33.898  25.749  51.141  1.00 35.77           H  
HETATM 4254  H2  HOH E2060      32.385  25.532  51.396  1.00 35.77           H  
HETATM 4255  O   HOH E2061      59.191  34.050  24.109  1.00 42.69           O  
HETATM 4256  H1  HOH E2061      59.634  33.262  23.786  1.00 42.69           H  
HETATM 4257  H2  HOH E2061      59.869  34.666  24.397  1.00 42.69           H  
HETATM 4258  O   HOH E2062      36.551  27.546  49.226  1.00 14.49           O  
HETATM 4259  H1  HOH E2062      37.421  27.141  49.189  1.00 14.49           H  
HETATM 4260  H2  HOH E2062      36.612  28.314  49.799  1.00 14.49           H  
HETATM 4261  O   HOH E2063      33.247  29.568  55.078  1.00 13.80           O  
HETATM 4262  H1  HOH E2063      33.670  29.517  55.938  1.00 13.80           H  
HETATM 4263  H2  HOH E2063      33.431  30.437  54.715  1.00 13.80           H  
HETATM 4264  O   HOH E2064      31.399  36.320  56.061  1.00 36.90           O  
HETATM 4265  H1  HOH E2064      31.440  36.009  55.154  1.00 36.90           H  
HETATM 4266  H2  HOH E2064      32.224  36.079  56.488  1.00 36.90           H  
HETATM 4267  O   HOH E2065      32.482  35.603  52.313  1.00 22.25           O  
HETATM 4268  H1  HOH E2065      32.986  35.128  52.978  1.00 22.25           H  
HETATM 4269  H2  HOH E2065      31.551  35.452  52.492  1.00 22.25           H  
HETATM 4270  O   HOH E2066      35.928  39.962  50.724  1.00 42.08           O  
HETATM 4271  H1  HOH E2066      36.192  40.487  51.482  1.00 42.08           H  
HETATM 4272  H2  HOH E2066      35.128  39.489  50.963  1.00 42.08           H  
HETATM 4273  O   HOH E2067      37.559  40.128  55.295  1.00 19.93           O  
HETATM 4274  H1  HOH E2067      37.906  40.605  56.052  1.00 19.93           H  
HETATM 4275  H2  HOH E2067      37.629  39.190  55.485  1.00 19.93           H  
HETATM 4276  O   HOH E2068      36.582  31.238  48.329  1.00 39.42           O  
HETATM 4277  H1  HOH E2068      37.188  31.681  47.730  1.00 39.42           H  
HETATM 4278  H2  HOH E2068      37.068  31.021  49.127  1.00 39.42           H  
HETATM 4279  O   HOH E2069      33.847  35.589  57.175  1.00 24.66           O  
HETATM 4280  H1  HOH E2069      34.302  34.770  56.966  1.00 24.66           H  
HETATM 4281  H2  HOH E2069      34.386  36.066  57.811  1.00 24.66           H  
HETATM 4282  O   HOH E2070      37.636  35.298  59.880  1.00 18.37           O  
HETATM 4283  H1  HOH E2070      38.259  34.768  59.376  1.00 18.37           H  
HETATM 4284  H2  HOH E2070      37.737  35.063  60.805  1.00 18.37           H  
HETATM 4285  O   HOH E2071      35.300  30.840  37.205  1.00 58.77           O  
HETATM 4286  H1  HOH E2071      34.676  30.369  36.649  1.00 58.77           H  
HETATM 4287  H2  HOH E2071      35.971  30.213  37.485  1.00 58.77           H  
HETATM 4288  O   HOH E2072      35.009  28.247  39.469  1.00 45.67           O  
HETATM 4289  H1  HOH E2072      35.826  28.440  39.003  1.00 45.67           H  
HETATM 4290  H2  HOH E2072      34.648  29.081  39.778  1.00 45.67           H  
HETATM 4291  O   HOH E2073      44.500  42.050  61.707  1.00 35.53           O  
HETATM 4292  H1  HOH E2073      45.044  41.985  62.496  1.00 35.53           H  
HETATM 4293  H2  HOH E2073      45.076  41.943  60.947  1.00 35.53           H  
HETATM 4294  O   HOH E2074      41.906  42.470  62.450  1.00 42.22           O  
HETATM 4295  H1  HOH E2074      41.950  43.377  62.763  1.00 42.22           H  
HETATM 4296  H2  HOH E2074      42.780  42.229  62.136  1.00 42.22           H  
HETATM 4297  O   HOH E2075      38.447  41.493  57.496  1.00 28.83           O  
HETATM 4298  H1  HOH E2075      38.629  42.408  57.269  1.00 28.83           H  
HETATM 4299  H2  HOH E2075      39.018  41.256  58.230  1.00 28.83           H  
HETATM 4300  O   HOH E2076      46.294  33.869  60.604  1.00 13.21           O  
HETATM 4301  H1  HOH E2076      46.132  34.558  59.956  1.00 13.21           H  
HETATM 4302  H2  HOH E2076      46.632  34.289  61.398  1.00 13.21           H  
HETATM 4303  O   HOH E2077      44.521  34.561  64.472  1.00 22.98           O  
HETATM 4304  H1  HOH E2077      44.160  33.676  64.564  1.00 22.98           H  
HETATM 4305  H2  HOH E2077      43.893  35.080  63.965  1.00 22.98           H  
HETATM 4306  O   HOH E2078      47.122  37.533  64.881  1.00 27.57           O  
HETATM 4307  H1  HOH E2078      47.576  37.700  64.052  1.00 27.57           H  
HETATM 4308  H2  HOH E2078      46.490  38.244  65.015  1.00 27.57           H  
HETATM 4309  O   HOH E2079      40.026  35.574  64.192  1.00 29.20           O  
HETATM 4310  H1  HOH E2079      40.567  36.197  63.701  1.00 29.20           H  
HETATM 4311  H2  HOH E2079      39.529  36.072  64.844  1.00 29.20           H  
HETATM 4312  O   HOH E2080      34.889  20.572  43.185  1.00 28.66           O  
HETATM 4313  H1  HOH E2080      35.578  20.000  43.531  1.00 28.66           H  
HETATM 4314  H2  HOH E2080      34.654  21.195  43.876  1.00 28.66           H  
HETATM 4315  O   HOH E2081      35.376  16.877  40.771  1.00 36.55           O  
HETATM 4316  H1  HOH E2081      35.783  17.744  40.711  1.00 36.55           H  
HETATM 4317  H2  HOH E2081      34.752  16.899  41.500  1.00 36.55           H  
HETATM 4318  O   HOH E2082      35.269  25.485  39.193  1.00 33.64           O  
HETATM 4319  H1  HOH E2082      35.223  26.435  39.319  1.00 33.64           H  
HETATM 4320  H2  HOH E2082      34.477  25.216  38.722  1.00 33.64           H  
HETATM 4321  O   HOH E2083      53.275  42.776  60.031  1.00 35.28           O  
HETATM 4322  H1  HOH E2083      54.231  42.717  59.962  1.00 35.28           H  
HETATM 4323  H2  HOH E2083      52.974  42.022  60.543  1.00 35.28           H  
HETATM 4324  O   HOH E2084      47.930  45.621  61.947  1.00 40.14           O  
HETATM 4325  H1  HOH E2084      48.317  45.688  61.071  1.00 40.14           H  
HETATM 4326  H2  HOH E2084      47.577  44.733  62.042  1.00 40.14           H  
HETATM 4327  O   HOH E2085      45.360  39.623  64.962  1.00 27.86           O  
HETATM 4328  H1  HOH E2085      45.668  40.404  64.498  1.00 27.86           H  
HETATM 4329  H2  HOH E2085      44.400  39.652  64.974  1.00 27.86           H  
HETATM 4330  O   HOH E2086      50.804  41.316  67.211  1.00 38.35           O  
HETATM 4331  H1  HOH E2086      51.113  40.975  66.369  1.00 38.35           H  
HETATM 4332  H2  HOH E2086      49.852  41.192  67.243  1.00 38.35           H  
HETATM 4333  O   HOH E2087      53.214  37.282  67.464  1.00 17.76           O  
HETATM 4334  H1  HOH E2087      53.522  37.461  66.572  1.00 17.76           H  
HETATM 4335  H2  HOH E2087      52.964  38.120  67.859  1.00 17.76           H  
HETATM 4336  O   HOH E2088      48.546  18.352  62.357  1.00 34.21           O  
HETATM 4337  H1  HOH E2088      48.452  18.152  61.423  1.00 34.21           H  
HETATM 4338  H2  HOH E2088      49.131  19.109  62.435  1.00 34.21           H  
HETATM 4339  O   HOH E2089      57.320  44.182  62.009  1.00 24.53           O  
HETATM 4340  H1  HOH E2089      58.004  44.855  61.983  1.00 24.53           H  
HETATM 4341  H2  HOH E2089      57.317  43.806  62.893  1.00 24.53           H  
HETATM 4342  O   HOH E2090      57.512  12.320  49.646  1.00 41.72           O  
HETATM 4343  H1  HOH E2090      57.549  11.757  50.423  1.00 41.72           H  
HETATM 4344  H2  HOH E2090      57.781  13.202  49.914  1.00 41.72           H  
HETATM 4345  O   HOH E2091      47.191   3.327  50.816  1.00 60.32           O  
HETATM 4346  H1  HOH E2091      48.060   3.112  50.471  1.00 60.32           H  
HETATM 4347  H2  HOH E2091      47.314   3.760  51.664  1.00 60.32           H  
HETATM 4348  O   HOH E2092      62.132  39.618  67.017  1.00 31.82           O  
HETATM 4349  H1  HOH E2092      62.886  40.047  66.607  1.00 31.82           H  
HETATM 4350  H2  HOH E2092      61.435  40.273  67.101  1.00 31.82           H  
HETATM 4351  O   HOH E2093      43.233   0.395  49.943  1.00 42.41           O  
HETATM 4352  H1  HOH E2093      44.118   0.743  49.813  1.00 42.41           H  
HETATM 4353  H2  HOH E2093      43.319  -0.494  50.293  1.00 42.41           H  
HETATM 4354  O   HOH E2094      62.227  35.874  65.786  1.00 14.60           O  
HETATM 4355  H1  HOH E2094      62.610  35.032  66.043  1.00 14.60           H  
HETATM 4356  H2  HOH E2094      61.279  35.747  65.700  1.00 14.60           H  
HETATM 4357  O   HOH E2095      55.232  35.419  68.078  1.00 14.75           O  
HETATM 4358  H1  HOH E2095      55.690  35.915  68.761  1.00 14.75           H  
HETATM 4359  H2  HOH E2095      54.454  35.923  67.826  1.00 14.75           H  
HETATM 4360  O   HOH E2096      48.065   5.426  35.225  1.00 51.71           O  
HETATM 4361  H1  HOH E2096      47.430   4.743  35.452  1.00 51.71           H  
HETATM 4362  H2  HOH E2096      48.369   5.823  36.045  1.00 51.71           H  
HETATM 4363  O   HOH E2097      41.459   2.560  40.118  1.00 32.20           O  
HETATM 4364  H1  HOH E2097      40.941   1.753  40.168  1.00 32.20           H  
HETATM 4365  H2  HOH E2097      41.989   2.615  40.917  1.00 32.20           H  
HETATM 4366  O   HOH E2098      36.048   8.729  36.378  1.00 39.25           O  
HETATM 4367  H1  HOH E2098      36.971   8.760  36.117  1.00 39.25           H  
HETATM 4368  H2  HOH E2098      35.794   9.613  36.654  1.00 39.25           H  
HETATM 4369  O   HOH E2099      65.384  44.984  65.849  1.00 44.44           O  
HETATM 4370  H1  HOH E2099      65.172  45.396  65.008  1.00 44.44           H  
HETATM 4371  H2  HOH E2099      64.580  44.964  66.373  1.00 44.44           H  
HETATM 4372  O   HOH E2100      36.864   5.220  39.645  1.00 45.95           O  
HETATM 4373  H1  HOH E2100      36.208   4.561  39.407  1.00 45.95           H  
HETATM 4374  H2  HOH E2100      37.665   4.756  39.897  1.00 45.95           H  
HETATM 4375  O   HOH E2101      32.778  15.408  37.960  1.00 41.94           O  
HETATM 4376  H1  HOH E2101      33.475  15.062  38.522  1.00 41.94           H  
HETATM 4377  H2  HOH E2101      33.132  16.167  37.491  1.00 41.94           H  
HETATM 4378  O   HOH E2102      30.408  14.140  38.575  1.00 42.22           O  
HETATM 4379  H1  HOH E2102      31.192  14.668  38.405  1.00 42.22           H  
HETATM 4380  H2  HOH E2102      30.266  14.129  39.525  1.00 42.22           H  
HETATM 4381  O   HOH E2103      34.178  17.159  36.326  1.00 31.24           O  
HETATM 4382  H1  HOH E2103      35.117  17.042  36.490  1.00 31.24           H  
HETATM 4383  H2  HOH E2103      34.055  18.037  35.959  1.00 31.24           H  
HETATM 4384  O   HOH E2104      38.524  21.255  34.777  1.00 39.98           O  
HETATM 4385  H1  HOH E2104      37.830  21.560  34.188  1.00 39.98           H  
HETATM 4386  H2  HOH E2104      38.957  22.030  35.142  1.00 39.98           H  
HETATM 4387  O   HOH E2105      68.989  41.721  55.214  1.00 37.17           O  
HETATM 4388  H1  HOH E2105      69.593  42.316  55.664  1.00 37.17           H  
HETATM 4389  H2  HOH E2105      68.098  42.048  55.359  1.00 37.17           H  
HETATM 4390  O   HOH E2106      61.209  45.740  54.109  1.00 27.62           O  
HETATM 4391  H1  HOH E2106      61.119  44.785  54.096  1.00 27.62           H  
HETATM 4392  H2  HOH E2106      62.072  45.946  54.476  1.00 27.62           H  
HETATM 4393  O   HOH E2107      67.746  40.905  59.824  1.00 44.32           O  
HETATM 4394  H1  HOH E2107      67.371  41.160  58.978  1.00 44.32           H  
HETATM 4395  H2  HOH E2107      67.285  41.398  60.506  1.00 44.32           H  
HETATM 4396  O   HOH E2108      58.136  23.690  26.777  1.00 37.41           O  
HETATM 4397  H1  HOH E2108      58.488  22.960  26.263  1.00 37.41           H  
HETATM 4398  H2  HOH E2108      58.663  23.764  27.576  1.00 37.41           H  
HETATM 4399  O   HOH E2109      52.829  26.865  47.473  1.00  9.72           O  
HETATM 4400  H1  HOH E2109      52.834  27.538  48.157  1.00  9.72           H  
HETATM 4401  H2  HOH E2109      51.943  26.831  47.105  1.00  9.72           H  
HETATM 4402  O   HOH E2110      57.061  19.325  40.592  1.00 29.95           O  
HETATM 4403  H1  HOH E2110      57.899  19.412  41.053  1.00 29.95           H  
HETATM 4404  H2  HOH E2110      57.130  18.570  40.004  1.00 29.95           H  
HETATM 4405  O   HOH E2111      55.938  13.354  52.455  1.00 33.04           O  
HETATM 4406  H1  HOH E2111      56.454  12.546  52.405  1.00 33.04           H  
HETATM 4407  H2  HOH E2111      55.189  13.184  53.032  1.00 33.04           H  
HETATM 4408  O   HOH E2112      53.611   7.398  39.184  1.00 38.58           O  
HETATM 4409  H1  HOH E2112      54.230   7.762  38.547  1.00 38.58           H  
HETATM 4410  H2  HOH E2112      54.110   7.162  39.970  1.00 38.58           H  
HETATM 4411  O   HOH E2113      53.674   5.392  31.537  1.00 24.53           O  
HETATM 4412  H1  HOH E2113      54.560   5.068  31.716  1.00 24.53           H  
HETATM 4413  H2  HOH E2113      53.245   5.543  32.382  1.00 24.53           H  
HETATM 4414  O   HOH E2114      46.105  38.139  42.750  1.00 29.58           O  
HETATM 4415  H1  HOH E2114      46.922  37.686  42.973  1.00 29.58           H  
HETATM 4416  H2  HOH E2114      46.119  38.995  43.183  1.00 29.58           H  
HETATM 4417  O   HOH E2115      43.557  37.016  43.267  1.00 31.04           O  
HETATM 4418  H1  HOH E2115      44.407  37.444  43.141  1.00 31.04           H  
HETATM 4419  H2  HOH E2115      43.517  36.714  44.178  1.00 31.04           H  
HETATM 4420  O   HOH E2116      39.360  39.974  46.268  1.00 42.82           O  
HETATM 4421  H1  HOH E2116      40.052  40.621  46.425  1.00 42.82           H  
HETATM 4422  H2  HOH E2116      39.389  39.737  45.338  1.00 42.82           H  
HETATM 4423  O   HOH E2117      43.031  40.280  49.114  1.00 19.53           O  
HETATM 4424  H1  HOH E2117      42.606  39.420  49.154  1.00 19.53           H  
HETATM 4425  H2  HOH E2117      42.417  40.888  48.693  1.00 19.53           H  
HETATM 4426  O   HOH E2118      47.646  45.889  47.735  1.00 22.00           O  
HETATM 4427  H1  HOH E2118      48.310  46.411  48.191  1.00 22.00           H  
HETATM 4428  H2  HOH E2118      47.158  45.396  48.399  1.00 22.00           H  
HETATM 4429  O   HOH E2119      41.410  41.714  46.748  1.00 22.33           O  
HETATM 4430  H1  HOH E2119      41.461  42.655  46.568  1.00 22.33           H  
HETATM 4431  H2  HOH E2119      42.187  41.302  46.365  1.00 22.33           H  
HETATM 4432  O   HOH E2120      46.218  40.618  44.025  1.00 38.74           O  
HETATM 4433  H1  HOH E2120      47.047  41.030  44.282  1.00 38.74           H  
HETATM 4434  H2  HOH E2120      45.563  41.315  43.939  1.00 38.74           H  
HETATM 4435  O   HOH E2121      61.060  20.927  37.436  1.00 35.84           O  
HETATM 4436  H1  HOH E2121      61.486  20.150  37.066  1.00 35.84           H  
HETATM 4437  H2  HOH E2121      60.170  20.676  37.693  1.00 35.84           H  
HETATM 4438  O   HOH E2122      60.638  18.741  46.583  1.00 43.14           O  
HETATM 4439  H1  HOH E2122      60.785  19.105  45.707  1.00 43.14           H  
HETATM 4440  H2  HOH E2122      59.978  19.286  47.017  1.00 43.14           H  
HETATM 4441  O   HOH E2123      64.248  21.153  46.030  1.00 36.88           O  
HETATM 4442  H1  HOH E2123      63.882  20.766  45.231  1.00 36.88           H  
HETATM 4443  H2  HOH E2123      64.430  22.078  45.847  1.00 36.88           H  
HETATM 4444  O   HOH E2124      48.424  44.525  45.404  1.00 30.65           O  
HETATM 4445  H1  HOH E2124      49.056  44.100  45.989  1.00 30.65           H  
HETATM 4446  H2  HOH E2124      47.910  45.141  45.931  1.00 30.65           H  
HETATM 4447  O   HOH E2125      51.724  41.002  44.383  1.00 19.60           O  
HETATM 4448  H1  HOH E2125      52.332  41.187  43.663  1.00 19.60           H  
HETATM 4449  H2  HOH E2125      50.994  41.622  44.313  1.00 19.60           H  
HETATM 4450  O   HOH E2126      48.655  41.856  44.664  1.00 25.28           O  
HETATM 4451  H1  HOH E2126      49.039  41.879  45.544  1.00 25.28           H  
HETATM 4452  H2  HOH E2126      48.375  42.748  44.446  1.00 25.28           H  
HETATM 4453  O   HOH E2127      50.752  49.729  54.225  1.00 43.03           O  
HETATM 4454  H1  HOH E2127      51.414  49.127  53.878  1.00 43.03           H  
HETATM 4455  H2  HOH E2127      49.933  49.565  53.750  1.00 43.03           H  
HETATM 4456  O   HOH E2128      49.588  45.824  59.645  1.00 48.20           O  
HETATM 4457  H1  HOH E2128      50.514  45.572  59.663  1.00 48.20           H  
HETATM 4458  H2  HOH E2128      49.419  46.246  58.800  1.00 48.20           H  
HETATM 4459  O   HOH E2129      52.230  45.196  59.603  1.00 29.24           O  
HETATM 4460  H1  HOH E2129      52.502  44.294  59.785  1.00 29.24           H  
HETATM 4461  H2  HOH E2129      52.826  45.551  58.938  1.00 29.24           H  
HETATM 4462  O   HOH E2130      59.542  47.811  52.942  1.00 55.47           O  
HETATM 4463  H1  HOH E2130      60.155  47.217  53.380  1.00 55.47           H  
HETATM 4464  H2  HOH E2130      58.883  48.076  53.588  1.00 55.47           H  
HETATM 4465  O   HOH E2131      54.274  45.227  57.733  1.00 41.08           O  
HETATM 4466  H1  HOH E2131      54.039  44.629  57.021  1.00 41.08           H  
HETATM 4467  H2  HOH E2131      54.813  44.737  58.358  1.00 41.08           H  
HETATM 4468  O   HOH E2132      53.442  45.108  51.072  1.00 32.81           O  
HETATM 4469  H1  HOH E2132      54.126  45.042  51.742  1.00 32.81           H  
HETATM 4470  H2  HOH E2132      52.850  45.817  51.331  1.00 32.81           H  
HETATM 4471  O   HOH E2133      55.294  42.349  46.678  1.00 31.21           O  
HETATM 4472  H1  HOH E2133      54.948  41.518  47.011  1.00 31.21           H  
HETATM 4473  H2  HOH E2133      55.041  43.038  47.297  1.00 31.21           H  
HETATM 4474  O   HOH E2134      54.208  44.105  48.654  1.00 30.09           O  
HETATM 4475  H1  HOH E2134      53.732  44.617  47.996  1.00 30.09           H  
HETATM 4476  H2  HOH E2134      53.964  44.445  49.518  1.00 30.09           H  
HETATM 4477  O   HOH E2135      53.098  38.401  44.882  1.00 11.84           O  
HETATM 4478  H1  HOH E2135      53.891  38.562  44.365  1.00 11.84           H  
HETATM 4479  H2  HOH E2135      52.570  39.202  44.859  1.00 11.84           H  
HETATM 4480  O   HOH E2136      43.127  29.825  68.630  1.00 31.81           O  
HETATM 4481  H1  HOH E2136      44.083  29.747  68.619  1.00 31.81           H  
HETATM 4482  H2  HOH E2136      42.897  30.492  69.281  1.00 31.81           H  
HETATM 4483  O   HOH E2137      55.416  30.427  42.897  1.00 22.23           O  
HETATM 4484  H1  HOH E2137      55.898  29.866  43.509  1.00 22.23           H  
HETATM 4485  H2  HOH E2137      54.535  30.558  43.256  1.00 22.23           H  
HETATM 4486  O   HOH E2138      54.927  23.069  72.795  1.00 30.94           O  
HETATM 4487  H1  HOH E2138      54.237  22.742  72.214  1.00 30.94           H  
HETATM 4488  H2  HOH E2138      55.077  23.992  72.578  1.00 30.94           H  
HETATM 4489  O   HOH E2139      50.074  20.609  62.200  1.00 16.35           O  
HETATM 4490  H1  HOH E2139      50.981  20.679  61.892  1.00 16.35           H  
HETATM 4491  H2  HOH E2139      49.995  21.142  62.994  1.00 16.35           H  
HETATM 4492  O   HOH E2140      51.319  36.139  44.116  1.00 13.74           O  
HETATM 4493  H1  HOH E2140      51.870  36.876  44.392  1.00 13.74           H  
HETATM 4494  H2  HOH E2140      50.463  36.494  43.868  1.00 13.74           H  
HETATM 4495  O   HOH E2141      48.821  39.869  37.314  1.00 38.71           O  
HETATM 4496  H1  HOH E2141      49.338  39.390  37.967  1.00 38.71           H  
HETATM 4497  H2  HOH E2141      49.377  39.998  36.542  1.00 38.71           H  
HETATM 4498  O   HOH E2142      48.222  36.989  40.160  1.00 42.78           O  
HETATM 4499  H1  HOH E2142      48.953  37.484  39.782  1.00 42.78           H  
HETATM 4500  H2  HOH E2142      47.408  37.412  39.877  1.00 42.78           H  
HETATM 4501  O   HOH E2143      53.735  37.746  36.507  1.00 53.02           O  
HETATM 4502  H1  HOH E2143      54.178  37.053  37.002  1.00 53.02           H  
HETATM 4503  H2  HOH E2143      53.070  38.133  37.081  1.00 53.02           H  
HETATM 4504  O   HOH E2144      47.892  14.216  64.962  1.00 40.37           O  
HETATM 4505  H1  HOH E2144      47.670  14.707  64.168  1.00 40.37           H  
HETATM 4506  H2  HOH E2144      47.898  14.837  65.695  1.00 40.37           H  
HETATM 4507  O   HOH E2145      59.638  33.045  38.961  1.00 15.95           O  
HETATM 4508  H1  HOH E2145      59.843  32.692  39.830  1.00 15.95           H  
HETATM 4509  H2  HOH E2145      58.704  32.894  38.800  1.00 15.95           H  
HETATM 4510  O   HOH E2146      65.313  18.970  56.609  1.00 49.78           O  
HETATM 4511  H1  HOH E2146      65.841  19.510  56.016  1.00 49.78           H  
HETATM 4512  H2  HOH E2146      65.233  19.444  57.439  1.00 49.78           H  
HETATM 4513  O   HOH E2147      65.723  14.125  56.939  1.00 57.87           O  
HETATM 4514  H1  HOH E2147      66.448  14.334  57.532  1.00 57.87           H  
HETATM 4515  H2  HOH E2147      65.260  14.943  56.745  1.00 57.87           H  
HETATM 4516  O   HOH E2148      67.088  20.734  55.220  1.00 32.36           O  
HETATM 4517  H1  HOH E2148      67.953  20.477  55.548  1.00 32.36           H  
HETATM 4518  H2  HOH E2148      67.082  21.690  55.135  1.00 32.36           H  
HETATM 4519  O   HOH E2149      52.008  27.903  41.451  1.00 13.90           O  
HETATM 4520  H1  HOH E2149      52.803  28.314  41.102  1.00 13.90           H  
HETATM 4521  H2  HOH E2149      52.264  27.377  42.212  1.00 13.90           H  
HETATM 4522  O   HOH E2150      58.987  36.080  33.268  1.00 28.48           O  
HETATM 4523  H1  HOH E2150      59.381  36.453  34.061  1.00 28.48           H  
HETATM 4524  H2  HOH E2150      58.903  35.133  33.403  1.00 28.48           H  
HETATM 4525  O   HOH E2151      56.306  33.366  27.429  1.00 46.06           O  
HETATM 4526  H1  HOH E2151      55.730  32.666  27.745  1.00 46.06           H  
HETATM 4527  H2  HOH E2151      57.187  33.191  27.767  1.00 46.06           H  
HETATM 4528  O   HOH E2152      60.780  35.776  37.645  1.00 28.11           O  
HETATM 4529  H1  HOH E2152      60.287  35.499  38.421  1.00 28.11           H  
HETATM 4530  H2  HOH E2152      61.068  36.680  37.792  1.00 28.11           H  
HETATM 4531  O   HOH E2153      64.523  29.663  35.026  1.00 51.84           O  
HETATM 4532  H1  HOH E2153      64.770  29.495  35.938  1.00 51.84           H  
HETATM 4533  H2  HOH E2153      63.683  29.225  34.867  1.00 51.84           H  
HETATM 4534  O   HOH E2154      62.951  31.029  27.703  1.00 39.62           O  
HETATM 4535  H1  HOH E2154      62.703  31.186  26.789  1.00 39.62           H  
HETATM 4536  H2  HOH E2154      62.183  30.675  28.156  1.00 39.62           H  
HETATM 4537  O   HOH E2155      62.884  28.693  25.991  1.00 48.26           O  
HETATM 4538  H1  HOH E2155      62.675  29.484  25.490  1.00 48.26           H  
HETATM 4539  H2  HOH E2155      63.261  28.972  26.829  1.00 48.26           H  
HETATM 4540  O   HOH E2156      59.703  24.018  29.013  1.00 35.97           O  
HETATM 4541  H1  HOH E2156      60.085  23.964  29.892  1.00 35.97           H  
HETATM 4542  H2  HOH E2156      59.429  24.927  28.872  1.00 35.97           H  
HETATM 4543  O   HOH E2157      60.644  23.501  31.698  1.00 30.26           O  
HETATM 4544  H1  HOH E2157      60.029  22.777  31.833  1.00 30.26           H  
HETATM 4545  H2  HOH E2157      61.533  23.144  31.773  1.00 30.26           H  
HETATM 4546  O   HOH E2158      59.019  26.234  39.275  1.00 34.50           O  
HETATM 4547  H1  HOH E2158      59.553  26.999  39.047  1.00 34.50           H  
HETATM 4548  H2  HOH E2158      58.458  26.483  40.013  1.00 34.50           H  
HETATM 4549  O   HOH E2159      60.922  27.039  25.011  1.00 34.67           O  
HETATM 4550  H1  HOH E2159      60.794  27.515  24.186  1.00 34.67           H  
HETATM 4551  H2  HOH E2159      61.641  27.465  25.483  1.00 34.67           H  
HETATM 4552  O   HOH E2160      56.612  34.746  25.079  1.00 29.22           O  
HETATM 4553  H1  HOH E2160      57.401  34.563  24.563  1.00 29.22           H  
HETATM 4554  H2  HOH E2160      56.634  34.179  25.853  1.00 29.22           H  
HETATM 4555  O   HOH E2161      54.358  31.816  21.442  1.00 49.50           O  
HETATM 4556  H1  HOH E2161      54.863  31.704  22.251  1.00 49.50           H  
HETATM 4557  H2  HOH E2161      54.984  31.905  20.720  1.00 49.50           H  
HETATM 4558  O   HOH E2162      53.722  23.602  22.208  1.00 44.52           O  
HETATM 4559  H1  HOH E2162      52.889  23.157  22.379  1.00 44.52           H  
HETATM 4560  H2  HOH E2162      53.519  24.477  21.870  1.00 44.52           H  
HETATM 4561  O   HOH E2163      50.771  24.365  21.825  1.00 31.98           O  
HETATM 4562  H1  HOH E2163      51.497  24.983  21.708  1.00 31.98           H  
HETATM 4563  H2  HOH E2163      50.029  24.689  21.310  1.00 31.98           H  
HETATM 4564  O   HOH E2164      58.319  26.451  25.613  1.00 26.28           O  
HETATM 4565  H1  HOH E2164      59.261  26.571  25.475  1.00 26.28           H  
HETATM 4566  H2  HOH E2164      58.195  25.601  26.043  1.00 26.28           H  
HETATM 4567  O   HOH E2165      51.882  26.757  18.959  1.00 38.53           O  
HETATM 4568  H1  HOH E2165      52.177  26.763  19.872  1.00 38.53           H  
HETATM 4569  H2  HOH E2165      52.208  25.950  18.554  1.00 38.53           H  
HETATM 4570  O   HOH E2166      55.016  37.825  26.893  1.00 57.60           O  
HETATM 4571  H1  HOH E2166      55.599  38.315  26.308  1.00 57.60           H  
HETATM 4572  H2  HOH E2166      54.502  38.464  27.392  1.00 57.60           H  
HETATM 4573  O   HOH E2167      45.472  29.394  20.605  1.00 20.67           O  
HETATM 4574  H1  HOH E2167      46.394  29.566  20.399  1.00 20.67           H  
HETATM 4575  H2  HOH E2167      45.087  30.215  20.921  1.00 20.67           H  
HETATM 4576  O   HOH E2168      44.849  22.212  29.953  1.00 27.37           O  
HETATM 4577  H1  HOH E2168      45.311  22.685  30.650  1.00 27.37           H  
HETATM 4578  H2  HOH E2168      44.496  22.865  29.345  1.00 27.37           H  
HETATM 4579  O   HOH E2169      39.313  23.090  48.590  1.00 11.22           O  
HETATM 4580  H1  HOH E2169      40.045  22.474  48.674  1.00 11.22           H  
HETATM 4581  H2  HOH E2169      39.311  23.647  49.372  1.00 11.22           H  
HETATM 4582  O   HOH E2170      31.379  27.964  48.053  1.00 45.31           O  
HETATM 4583  H1  HOH E2170      31.506  28.549  47.302  1.00 45.31           H  
HETATM 4584  H2  HOH E2170      31.802  28.371  48.813  1.00 45.31           H  
HETATM 4585  O   HOH E2171      37.801  32.156  46.022  1.00 12.58           O  
HETATM 4586  H1  HOH E2171      38.504  31.642  45.618  1.00 12.58           H  
HETATM 4587  H2  HOH E2171      37.036  32.108  45.444  1.00 12.58           H  
HETATM 4588  O   HOH E2172      43.189  30.732  40.162  1.00  9.96           O  
HETATM 4589  H1  HOH E2172      42.734  30.155  39.544  1.00  9.96           H  
HETATM 4590  H2  HOH E2172      42.757  30.643  41.015  1.00  9.96           H  
HETATM 4591  O   HOH E2173      37.199  29.123  38.144  1.00 32.37           O  
HETATM 4592  H1  HOH E2173      37.490  28.520  37.456  1.00 32.37           H  
HETATM 4593  H2  HOH E2173      37.978  29.560  38.496  1.00 32.37           H  
HETATM 4594  O   HOH E2174      35.830  28.939  47.114  1.00 24.90           O  
HETATM 4595  H1  HOH E2174      36.003  28.320  47.827  1.00 24.90           H  
HETATM 4596  H2  HOH E2174      35.959  29.825  47.461  1.00 24.90           H  
HETATM 4597  O   HOH E2175      31.938  29.664  45.995  1.00 47.40           O  
HETATM 4598  H1  HOH E2175      32.797  29.313  45.748  1.00 47.40           H  
HETATM 4599  H2  HOH E2175      31.764  30.424  45.434  1.00 47.40           H  
HETATM 4600  O   HOH E2176      34.795  31.052  39.961  1.00 36.52           O  
HETATM 4601  H1  HOH E2176      35.382  31.671  40.401  1.00 36.52           H  
HETATM 4602  H2  HOH E2176      34.864  31.207  39.016  1.00 36.52           H  
HETATM 4603  O   HOH E2177      41.590  37.054  41.333  1.00 35.78           O  
HETATM 4604  H1  HOH E2177      42.180  36.914  42.077  1.00 35.78           H  
HETATM 4605  H2  HOH E2177      41.044  36.269  41.244  1.00 35.78           H  
HETATM 4606  O   HOH E2178      45.553  37.841  39.993  1.00 17.88           O  
HETATM 4607  H1  HOH E2178      45.562  36.895  39.833  1.00 17.88           H  
HETATM 4608  H2  HOH E2178      45.689  37.978  40.933  1.00 17.88           H  
HETATM 4609  O   HOH E2179      40.752  30.174  31.746  1.00 26.54           O  
HETATM 4610  H1  HOH E2179      41.070  29.438  31.217  1.00 26.54           H  
HETATM 4611  H2  HOH E2179      41.040  30.027  32.650  1.00 26.54           H  
HETATM 4612  O   HOH E2180      41.584  29.242  38.536  1.00 14.30           O  
HETATM 4613  H1  HOH E2180      41.896  29.542  37.679  1.00 14.30           H  
HETATM 4614  H2  HOH E2180      40.639  29.405  38.574  1.00 14.30           H  
HETATM 4615  O   HOH E2181      39.743  34.248  33.352  1.00 52.23           O  
HETATM 4616  H1  HOH E2181      39.523  33.603  34.028  1.00 52.23           H  
HETATM 4617  H2  HOH E2181      40.091  35.026  33.795  1.00 52.23           H  
HETATM 4618  O   HOH E2182      42.910  38.468  39.433  1.00 28.82           O  
HETATM 4619  H1  HOH E2182      43.850  38.422  39.622  1.00 28.82           H  
HETATM 4620  H2  HOH E2182      42.444  38.102  40.188  1.00 28.82           H  
HETATM 4621  O   HOH E2183      45.124  39.962  35.021  1.00 32.60           O  
HETATM 4622  H1  HOH E2183      45.185  39.160  34.498  1.00 32.60           H  
HETATM 4623  H2  HOH E2183      45.446  39.759  35.903  1.00 32.60           H  
HETATM 4624  O   HOH E2184      45.098  36.288  26.630  1.00 24.46           O  
HETATM 4625  H1  HOH E2184      45.434  36.593  25.784  1.00 24.46           H  
HETATM 4626  H2  HOH E2184      45.596  36.735  27.318  1.00 24.46           H  
HETATM 4627  O   HOH E2185      54.476  38.968  34.133  1.00 19.45           O  
HETATM 4628  H1  HOH E2185      54.405  38.520  34.979  1.00 19.45           H  
HETATM 4629  H2  HOH E2185      53.644  39.418  33.972  1.00 19.45           H  
HETATM 4630  O   HOH E2186      51.261  41.017  28.426  1.00 50.13           O  
HETATM 4631  H1  HOH E2186      51.100  41.932  28.184  1.00 50.13           H  
HETATM 4632  H2  HOH E2186      50.490  40.703  28.906  1.00 50.13           H  
HETATM 4633  O   HOH E2187      44.992  42.397  33.800  1.00 37.94           O  
HETATM 4634  H1  HOH E2187      44.091  42.708  33.912  1.00 37.94           H  
HETATM 4635  H2  HOH E2187      45.066  41.553  34.252  1.00 37.94           H  
HETATM 4636  O   HOH E2188      53.592  39.523  28.428  1.00 38.55           O  
HETATM 4637  H1  HOH E2188      52.835  40.102  28.309  1.00 38.55           H  
HETATM 4638  H2  HOH E2188      53.569  39.197  29.331  1.00 38.55           H  
HETATM 4639  O   HOH E2189      49.441  39.732  26.537  1.00 51.05           O  
HETATM 4640  H1  HOH E2189      50.284  40.062  26.856  1.00 51.05           H  
HETATM 4641  H2  HOH E2189      48.827  39.743  27.274  1.00 51.05           H  
HETATM 4642  O   HOH E2190      48.180  35.905  22.932  1.00 38.47           O  
HETATM 4643  H1  HOH E2190      48.719  35.621  22.190  1.00 38.47           H  
HETATM 4644  H2  HOH E2190      48.343  35.299  23.658  1.00 38.47           H  
HETATM 4645  O   HOH E2191      46.345  37.359  24.384  1.00 38.62           O  
HETATM 4646  H1  HOH E2191      46.902  36.827  23.810  1.00 38.62           H  
HETATM 4647  H2  HOH E2191      46.531  38.281  24.194  1.00 38.62           H  
HETATM 4648  O   HOH E2192      43.268  32.869  27.287  1.00 32.48           O  
HETATM 4649  H1  HOH E2192      44.210  32.939  27.458  1.00 32.48           H  
HETATM 4650  H2  HOH E2192      43.024  33.593  26.705  1.00 32.48           H  
HETATM 4651  O   HOH E2193      48.061  28.910  26.705  1.00 14.53           O  
HETATM 4652  H1  HOH E2193      48.511  29.209  25.911  1.00 14.53           H  
HETATM 4653  H2  HOH E2193      48.272  27.982  26.826  1.00 14.53           H  
HETATM 4654  O   HOH E2194      43.918  22.674  22.733  1.00 48.89           O  
HETATM 4655  H1  HOH E2194      44.442  23.287  22.212  1.00 48.89           H  
HETATM 4656  H2  HOH E2194      44.110  21.788  22.417  1.00 48.89           H  
HETATM 4657  O   HOH E2195      42.336  30.303  27.562  1.00 24.58           O  
HETATM 4658  H1  HOH E2195      42.402  30.087  26.629  1.00 24.58           H  
HETATM 4659  H2  HOH E2195      42.610  31.217  27.668  1.00 24.58           H  
HETATM 4660  O   HOH E2196      44.052  24.443  28.540  1.00 14.88           O  
HETATM 4661  H1  HOH E2196      43.805  24.539  27.617  1.00 14.88           H  
HETATM 4662  H2  HOH E2196      44.687  25.133  28.744  1.00 14.88           H  
HETATM 4663  O   HOH E2197      39.159  26.834  32.812  1.00 17.19           O  
HETATM 4664  H1  HOH E2197      39.485  27.395  32.104  1.00 17.19           H  
HETATM 4665  H2  HOH E2197      39.396  27.249  33.644  1.00 17.19           H  
HETATM 4666  O   HOH E2198      36.813  25.653  33.736  1.00 62.77           O  
HETATM 4667  H1  HOH E2198      37.554  25.934  33.194  1.00 62.77           H  
HETATM 4668  H2  HOH E2198      36.861  26.135  34.565  1.00 62.77           H  
HETATM 4669  O   HOH E2199      37.305  23.593  38.966  1.00 17.39           O  
HETATM 4670  H1  HOH E2199      37.126  23.347  38.056  1.00 17.39           H  
HETATM 4671  H2  HOH E2199      36.673  24.272  39.213  1.00 17.39           H  
HETATM 4672  O   HOH E2200      36.502  19.440  40.995  1.00 46.58           O  
HETATM 4673  H1  HOH E2200      37.356  19.761  41.293  1.00 46.58           H  
HETATM 4674  H2  HOH E2200      35.826  19.934  41.463  1.00 46.58           H  
HETATM 4675  O   HOH E2201      37.205  19.521  44.149  1.00 41.69           O  
HETATM 4676  H1  HOH E2201      37.778  19.712  43.403  1.00 41.69           H  
HETATM 4677  H2  HOH E2201      37.398  20.164  44.836  1.00 41.69           H  
HETATM 4678  O   HOH E2202      36.609  22.388  48.294  1.00 20.55           O  
HETATM 4679  H1  HOH E2202      37.524  22.582  48.509  1.00 20.55           H  
HETATM 4680  H2  HOH E2202      36.161  22.160  49.111  1.00 20.55           H  
HETATM 4681  O   HOH E2203      41.401  21.461  49.038  1.00 29.87           O  
HETATM 4682  H1  HOH E2203      41.580  20.518  49.024  1.00 29.87           H  
HETATM 4683  H2  HOH E2203      41.743  21.810  49.864  1.00 29.87           H  
HETATM 4684  O   HOH E2204      51.916  14.628  54.696  1.00 35.41           O  
HETATM 4685  H1  HOH E2204      51.808  15.137  55.503  1.00 35.41           H  
HETATM 4686  H2  HOH E2204      51.041  14.459  54.340  1.00 35.41           H  
HETATM 4687  O   HOH E2205      53.631  12.574  54.171  1.00 26.69           O  
HETATM 4688  H1  HOH E2205      53.216  11.929  54.749  1.00 26.69           H  
HETATM 4689  H2  HOH E2205      53.160  13.404  54.275  1.00 26.69           H  
HETATM 4690  O   HOH E2206      48.393  21.673  57.215  1.00 11.33           O  
HETATM 4691  H1  HOH E2206      48.112  20.902  56.717  1.00 11.33           H  
HETATM 4692  H2  HOH E2206      48.285  21.470  58.148  1.00 11.33           H  
HETATM 4693  O   HOH E2207      49.303  16.166  57.841  1.00 26.14           O  
HETATM 4694  H1  HOH E2207      48.912  15.331  57.575  1.00 26.14           H  
HETATM 4695  H2  HOH E2207      48.682  16.863  57.615  1.00 26.14           H  
HETATM 4696  O   HOH E2208      48.611  18.038  59.733  1.00 21.84           O  
HETATM 4697  H1  HOH E2208      48.161  18.453  58.993  1.00 21.84           H  
HETATM 4698  H2  HOH E2208      49.046  17.249  59.402  1.00 21.84           H  
HETATM 4699  O   HOH E2209      45.490  17.320  58.851  1.00 24.57           O  
HETATM 4700  H1  HOH E2209      46.222  17.601  58.296  1.00 24.57           H  
HETATM 4701  H2  HOH E2209      45.136  18.101  59.282  1.00 24.57           H  
HETATM 4702  O   HOH E2210      49.812  11.925  57.815  1.00 33.38           O  
HETATM 4703  H1  HOH E2210      50.514  12.271  58.370  1.00 33.38           H  
HETATM 4704  H2  HOH E2210      49.338  12.674  57.445  1.00 33.38           H  
HETATM 4705  O   HOH E2211      43.512   8.387  56.612  1.00 16.97           O  
HETATM 4706  H1  HOH E2211      44.319   7.986  56.280  1.00 16.97           H  
HETATM 4707  H2  HOH E2211      43.764   9.086  57.220  1.00 16.97           H  
HETATM 4708  O   HOH E2212      50.136   5.945  53.470  1.00 49.55           O  
HETATM 4709  H1  HOH E2212      51.035   5.611  53.522  1.00 49.55           H  
HETATM 4710  H2  HOH E2212      50.185   6.886  53.288  1.00 49.55           H  
HETATM 4711  O   HOH E2213      56.077  11.570  47.243  1.00 21.87           O  
HETATM 4712  H1  HOH E2213      56.577  11.755  48.042  1.00 21.87           H  
HETATM 4713  H2  HOH E2213      55.306  12.141  47.244  1.00 21.87           H  
HETATM 4714  O   HOH E2214      52.128   6.908  50.946  1.00 41.06           O  
HETATM 4715  H1  HOH E2214      52.803   6.237  51.070  1.00 41.06           H  
HETATM 4716  H2  HOH E2214      52.288   7.604  51.587  1.00 41.06           H  
HETATM 4717  O   HOH E2215      53.899   4.917  51.498  1.00 38.04           O  
HETATM 4718  H1  HOH E2215      53.592   4.301  50.829  1.00 38.04           H  
HETATM 4719  H2  HOH E2215      54.837   4.762  51.627  1.00 38.04           H  
HETATM 4720  O   HOH E2216      55.099   5.058  45.449  1.00 38.41           O  
HETATM 4721  H1  HOH E2216      55.910   5.455  45.774  1.00 38.41           H  
HETATM 4722  H2  HOH E2216      54.691   4.590  46.181  1.00 38.41           H  
HETATM 4723  O   HOH E2217      49.786   2.993  49.886  1.00 33.59           O  
HETATM 4724  H1  HOH E2217      49.717   3.946  49.979  1.00 33.59           H  
HETATM 4725  H2  HOH E2217      50.717   2.764  49.933  1.00 33.59           H  
HETATM 4726  O   HOH E2218      46.184   4.543  48.485  1.00 19.59           O  
HETATM 4727  H1  HOH E2218      47.002   4.953  48.198  1.00 19.59           H  
HETATM 4728  H2  HOH E2218      46.341   4.154  49.348  1.00 19.59           H  
HETATM 4729  O   HOH E2219      49.738   5.656  50.654  1.00 40.38           O  
HETATM 4730  H1  HOH E2219      50.621   6.028  50.593  1.00 40.38           H  
HETATM 4731  H2  HOH E2219      49.501   5.623  51.584  1.00 40.38           H  
HETATM 4732  O   HOH E2220      47.588   2.539  42.361  1.00 39.80           O  
HETATM 4733  H1  HOH E2220      46.744   2.134  42.149  1.00 39.80           H  
HETATM 4734  H2  HOH E2220      47.787   3.174  41.670  1.00 39.80           H  
HETATM 4735  O   HOH E2221      48.113   6.143  43.018  1.00 17.53           O  
HETATM 4736  H1  HOH E2221      47.798   5.486  43.643  1.00 17.53           H  
HETATM 4737  H2  HOH E2221      47.344   6.546  42.608  1.00 17.53           H  
HETATM 4738  O   HOH E2222      45.151   1.718  41.367  1.00 38.36           O  
HETATM 4739  H1  HOH E2222      44.961   1.555  40.440  1.00 38.36           H  
HETATM 4740  H2  HOH E2222      44.326   1.960  41.794  1.00 38.36           H  
HETATM 4741  O   HOH E2223      38.803   1.293  41.908  1.00 41.28           O  
HETATM 4742  H1  HOH E2223      39.689   1.037  42.173  1.00 41.28           H  
HETATM 4743  H2  HOH E2223      38.246   1.262  42.689  1.00 41.28           H  
HETATM 4744  O   HOH E2224      48.349   0.956  48.607  1.00 30.86           O  
HETATM 4745  H1  HOH E2224      48.822   1.702  48.984  1.00 30.86           H  
HETATM 4746  H2  HOH E2224      48.975   0.235  48.508  1.00 30.86           H  
HETATM 4747  O   HOH E2225      45.850   1.178  49.795  1.00 32.89           O  
HETATM 4748  H1  HOH E2225      46.599   0.891  49.268  1.00 32.89           H  
HETATM 4749  H2  HOH E2225      46.117   1.964  50.277  1.00 32.89           H  
HETATM 4750  O   HOH E2226      42.882   3.995  36.702  1.00 38.64           O  
HETATM 4751  H1  HOH E2226      43.474   4.610  37.140  1.00 38.64           H  
HETATM 4752  H2  HOH E2226      42.308   3.617  37.373  1.00 38.64           H  
HETATM 4753  O   HOH E2227      48.592   6.446  37.711  1.00 24.51           O  
HETATM 4754  H1  HOH E2227      49.262   6.772  38.316  1.00 24.51           H  
HETATM 4755  H2  HOH E2227      47.755   6.438  38.181  1.00 24.51           H  
HETATM 4756  O   HOH E2228      50.108   5.596  41.189  1.00 18.74           O  
HETATM 4757  H1  HOH E2228      50.195   6.188  40.439  1.00 18.74           H  
HETATM 4758  H2  HOH E2228      49.337   5.874  41.690  1.00 18.74           H  
HETATM 4759  O   HOH E2229      36.086   7.505  40.972  1.00 29.10           O  
HETATM 4760  H1  HOH E2229      36.927   7.820  41.311  1.00 29.10           H  
HETATM 4761  H2  HOH E2229      36.261   6.727  40.438  1.00 29.10           H  
HETATM 4762  O   HOH E2230      38.849   3.543  40.359  1.00 47.34           O  
HETATM 4763  H1  HOH E2230      39.788   3.511  40.163  1.00 47.34           H  
HETATM 4764  H2  HOH E2230      38.654   2.825  40.966  1.00 47.34           H  
HETATM 4765  O   HOH E2231      41.081   5.184  32.752  1.00 51.12           O  
HETATM 4766  H1  HOH E2231      41.493   5.174  31.885  1.00 51.12           H  
HETATM 4767  H2  HOH E2231      40.480   5.932  32.780  1.00 51.12           H  
HETATM 4768  O   HOH E2232      33.804  17.103  43.106  1.00 19.49           O  
HETATM 4769  H1  HOH E2232      34.391  17.206  43.858  1.00 19.49           H  
HETATM 4770  H2  HOH E2232      33.177  17.829  43.124  1.00 19.49           H  
HETATM 4771  O   HOH E2233      30.470  14.341  41.559  1.00 33.18           O  
HETATM 4772  H1  HOH E2233      31.399  14.296  41.797  1.00 33.18           H  
HETATM 4773  H2  HOH E2233      29.978  14.574  42.350  1.00 33.18           H  
HETATM 4774  O   HOH E2234      35.502  11.353  37.067  1.00 21.32           O  
HETATM 4775  H1  HOH E2234      36.143  11.882  37.549  1.00 21.32           H  
HETATM 4776  H2  HOH E2234      34.655  11.801  37.123  1.00 21.32           H  
HETATM 4777  O   HOH E2235      34.965  14.625  39.254  1.00 27.23           O  
HETATM 4778  H1  HOH E2235      35.754  14.089  39.146  1.00 27.23           H  
HETATM 4779  H2  HOH E2235      35.189  15.358  39.832  1.00 27.23           H  
HETATM 4780  O   HOH E2236      35.520  17.465  45.096  1.00 13.23           O  
HETATM 4781  H1  HOH E2236      36.317  17.878  44.758  1.00 13.23           H  
HETATM 4782  H2  HOH E2236      35.184  18.019  45.804  1.00 13.23           H  
HETATM 4783  O   HOH E2237      36.982  17.174  36.620  1.00 36.67           O  
HETATM 4784  H1  HOH E2237      37.717  16.556  36.633  1.00 36.67           H  
HETATM 4785  H2  HOH E2237      37.329  18.042  36.837  1.00 36.67           H  
HETATM 4786  O   HOH E2238      42.710  13.032  32.110  1.00 15.02           O  
HETATM 4787  H1  HOH E2238      41.841  13.303  32.416  1.00 15.02           H  
HETATM 4788  H2  HOH E2238      42.699  12.077  32.014  1.00 15.02           H  
HETATM 4789  O   HOH E2239      39.634   7.526  32.445  1.00 39.19           O  
HETATM 4790  H1  HOH E2239      40.209   7.831  31.740  1.00 39.19           H  
HETATM 4791  H2  HOH E2239      39.415   8.285  32.991  1.00 39.19           H  
HETATM 4792  O   HOH E2240      34.243  17.457  30.859  1.00 18.78           O  
HETATM 4793  H1  HOH E2240      35.070  16.981  30.967  1.00 18.78           H  
HETATM 4794  H2  HOH E2240      34.456  18.344  30.562  1.00 18.78           H  
HETATM 4795  O   HOH E2241      40.651  13.238  29.660  1.00 27.17           O  
HETATM 4796  H1  HOH E2241      41.508  13.669  29.680  1.00 27.17           H  
HETATM 4797  H2  HOH E2241      39.981  13.926  29.644  1.00 27.17           H  
HETATM 4798  O   HOH E2242      38.150  15.925  24.692  1.00 10.94           O  
HETATM 4799  H1  HOH E2242      38.519  15.057  24.868  1.00 10.94           H  
HETATM 4800  H2  HOH E2242      38.814  16.577  24.929  1.00 10.94           H  
HETATM 4801  O   HOH E2243      38.447  20.153  30.602  1.00 28.33           O  
HETATM 4802  H1  HOH E2243      39.331  20.508  30.476  1.00 28.33           H  
HETATM 4803  H2  HOH E2243      37.876  20.882  30.855  1.00 28.33           H  
HETATM 4804  O   HOH E2244      32.762  17.226  28.609  1.00 45.68           O  
HETATM 4805  H1  HOH E2244      33.220  17.099  29.443  1.00 45.68           H  
HETATM 4806  H2  HOH E2244      33.055  18.063  28.241  1.00 45.68           H  
HETATM 4807  O   HOH E2245      42.972  14.744  29.851  1.00 25.14           O  
HETATM 4808  H1  HOH E2245      43.087  14.320  30.705  1.00 25.14           H  
HETATM 4809  H2  HOH E2245      43.139  15.682  29.969  1.00 25.14           H  
HETATM 4810  O   HOH E2246      43.347  19.972  30.617  1.00 23.61           O  
HETATM 4811  H1  HOH E2246      43.979  20.628  30.315  1.00 23.61           H  
HETATM 4812  H2  HOH E2246      43.437  19.201  30.053  1.00 23.61           H  
HETATM 4813  O   HOH E2247      40.907  21.117  30.174  1.00 40.44           O  
HETATM 4814  H1  HOH E2247      41.721  20.677  30.429  1.00 40.44           H  
HETATM 4815  H2  HOH E2247      41.110  22.045  30.037  1.00 40.44           H  
HETATM 4816  O   HOH E2248      48.576  18.223  24.244  1.00 13.14           O  
HETATM 4817  H1  HOH E2248      49.298  18.816  24.024  1.00 13.14           H  
HETATM 4818  H2  HOH E2248      48.339  18.382  25.161  1.00 13.14           H  
HETATM 4819  O   HOH E2249      49.554  21.875  21.898  1.00 22.51           O  
HETATM 4820  H1  HOH E2249      49.927  21.201  22.472  1.00 22.51           H  
HETATM 4821  H2  HOH E2249      50.081  22.670  22.004  1.00 22.51           H  
HETATM 4822  O   HOH E2250      51.751  19.365  21.255  1.00 23.11           O  
HETATM 4823  H1  HOH E2250      52.539  19.899  21.376  1.00 23.11           H  
HETATM 4824  H2  HOH E2250      51.191  19.495  22.024  1.00 23.11           H  
HETATM 4825  O   HOH E2251      54.013  23.003  24.917  1.00 28.01           O  
HETATM 4826  H1  HOH E2251      54.196  23.366  24.047  1.00 28.01           H  
HETATM 4827  H2  HOH E2251      53.302  22.364  24.822  1.00 28.01           H  
HETATM 4828  O   HOH E2252      55.331  19.961  28.288  1.00 32.01           O  
HETATM 4829  H1  HOH E2252      55.525  20.746  27.771  1.00 32.01           H  
HETATM 4830  H2  HOH E2252      54.521  20.127  28.774  1.00 32.01           H  
HETATM 4831  O   HOH E2253      55.667  22.346  26.981  1.00 38.67           O  
HETATM 4832  H1  HOH E2253      56.404  22.958  26.925  1.00 38.67           H  
HETATM 4833  H2  HOH E2253      55.047  22.573  26.284  1.00 38.67           H  
HETATM 4834  O   HOH E2254      53.643  23.987  44.281  1.00  7.32           O  
HETATM 4835  H1  HOH E2254      53.757  24.076  45.230  1.00  7.32           H  
HETATM 4836  H2  HOH E2254      52.710  23.831  44.114  1.00  7.32           H  
HETATM 4837  O   HOH E2255      59.479  19.835  41.703  1.00 22.56           O  
HETATM 4838  H1  HOH E2255      59.760  20.555  41.133  1.00 22.56           H  
HETATM 4839  H2  HOH E2255      60.053  19.834  42.473  1.00 22.56           H  
HETATM 4840  O   HOH E2256      58.309  14.630  51.656  1.00 22.72           O  
HETATM 4841  H1  HOH E2256      58.795  14.622  52.484  1.00 22.72           H  
HETATM 4842  H2  HOH E2256      57.418  14.324  51.840  1.00 22.72           H  
HETATM 4843  O   HOH E2257      56.428   8.854  43.009  1.00 45.59           O  
HETATM 4844  H1  HOH E2257      57.327   9.135  42.823  1.00 45.59           H  
HETATM 4845  H2  HOH E2257      56.038   9.502  43.599  1.00 45.59           H  
HETATM 4846  O   HOH E2258      56.238  13.808  43.974  1.00 19.08           O  
HETATM 4847  H1  HOH E2258      57.094  13.550  44.323  1.00 19.08           H  
HETATM 4848  H2  HOH E2258      56.048  14.692  44.296  1.00 19.08           H  
HETATM 4849  O   HOH E2259      55.429   6.967  41.253  1.00 44.07           O  
HETATM 4850  H1  HOH E2259      56.137   6.767  40.636  1.00 44.07           H  
HETATM 4851  H2  HOH E2259      55.760   7.621  41.872  1.00 44.07           H  
HETATM 4852  O   HOH E2260      55.757   8.792  37.975  1.00 34.67           O  
HETATM 4853  H1  HOH E2260      56.552   9.231  37.664  1.00 34.67           H  
HETATM 4854  H2  HOH E2260      55.147   9.472  38.269  1.00 34.67           H  
HETATM 4855  O   HOH E2261      55.511  11.065  44.499  1.00 20.99           O  
HETATM 4856  H1  HOH E2261      55.612  11.996  44.285  1.00 20.99           H  
HETATM 4857  H2  HOH E2261      55.651  10.968  45.444  1.00 20.99           H  
HETATM 4858  O   HOH E2262      51.249   4.221  43.169  1.00 26.44           O  
HETATM 4859  H1  HOH E2262      50.803   4.648  42.434  1.00 26.44           H  
HETATM 4860  H2  HOH E2262      50.994   3.295  43.165  1.00 26.44           H  
HETATM 4861  O   HOH E2263      50.760   7.524  39.253  1.00 15.67           O  
HETATM 4862  H1  HOH E2263      51.703   7.370  39.157  1.00 15.67           H  
HETATM 4863  H2  HOH E2263      50.591   8.440  39.020  1.00 15.67           H  
HETATM 4864  O   HOH E2264      57.447  10.959  37.245  1.00 22.05           O  
HETATM 4865  H1  HOH E2264      57.825  10.788  36.379  1.00 22.05           H  
HETATM 4866  H2  HOH E2264      57.309  11.906  37.319  1.00 22.05           H  
HETATM 4867  O   HOH E2265      57.555  17.510  38.619  1.00 19.12           O  
HETATM 4868  H1  HOH E2265      57.304  16.772  38.058  1.00 19.12           H  
HETATM 4869  H2  HOH E2265      57.978  18.167  38.062  1.00 19.12           H  
HETATM 4870  O   HOH E2266      57.395  17.754  35.158  1.00 19.47           O  
HETATM 4871  H1  HOH E2266      57.875  17.348  34.433  1.00 19.47           H  
HETATM 4872  H2  HOH E2266      57.170  17.059  35.782  1.00 19.47           H  
HETATM 4873  O   HOH E2267      52.607   5.718  34.073  1.00 24.37           O  
HETATM 4874  H1  HOH E2267      52.493   5.055  34.758  1.00 24.37           H  
HETATM 4875  H2  HOH E2267      51.988   6.429  34.252  1.00 24.37           H  
HETATM 4876  O   HOH E2268      42.620  10.173  32.120  1.00 27.95           O  
HETATM 4877  H1  HOH E2268      42.281   9.476  31.554  1.00 27.95           H  
HETATM 4878  H2  HOH E2268      42.432   9.927  33.029  1.00 27.95           H  
HETATM 4879  O   HOH E2269      48.575   3.287  28.291  1.00 29.93           O  
HETATM 4880  H1  HOH E2269      49.373   2.767  28.408  1.00 29.93           H  
HETATM 4881  H2  HOH E2269      48.478   3.848  29.064  1.00 29.93           H  
HETATM 4882  O   HOH E2270      44.379   4.639  27.906  1.00 17.27           O  
HETATM 4883  H1  HOH E2270      44.636   5.422  28.398  1.00 17.27           H  
HETATM 4884  H2  HOH E2270      43.700   4.187  28.412  1.00 17.27           H  
HETATM 4885  O   HOH E2271      53.681   5.760  28.665  1.00 37.22           O  
HETATM 4886  H1  HOH E2271      54.041   6.650  28.647  1.00 37.22           H  
HETATM 4887  H2  HOH E2271      53.484   5.545  29.580  1.00 37.22           H  
HETATM 4888  O   HOH E2272      56.172  13.054  25.264  1.00 39.44           O  
HETATM 4889  H1  HOH E2272      56.474  13.602  24.536  1.00 39.44           H  
HETATM 4890  H2  HOH E2272      55.635  13.605  25.838  1.00 39.44           H  
HETATM 4891  O   HOH E2273      54.775  14.700  26.903  1.00 27.15           O  
HETATM 4892  H1  HOH E2273      54.913  14.125  27.660  1.00 27.15           H  
HETATM 4893  H2  HOH E2273      54.941  15.601  27.189  1.00 27.15           H  
HETATM 4894  O   HOH E2274      55.336  17.177  27.994  1.00 38.16           O  
HETATM 4895  H1  HOH E2274      55.681  16.854  28.829  1.00 38.16           H  
HETATM 4896  H2  HOH E2274      55.401  18.135  28.005  1.00 38.16           H  
HETATM 4897  O   HOH E2275      57.646  17.202  32.050  1.00 34.64           O  
HETATM 4898  H1  HOH E2275      56.850  17.279  32.580  1.00 34.64           H  
HETATM 4899  H2  HOH E2275      57.412  16.742  31.240  1.00 34.64           H  
HETATM 4900  O   HOH E2276      59.734  23.038  36.055  1.00 23.54           O  
HETATM 4901  H1  HOH E2276      60.325  22.356  36.383  1.00 23.54           H  
HETATM 4902  H2  HOH E2276      59.141  23.278  36.770  1.00 23.54           H  
HETATM 4903  O   HOH E2277      58.531  20.164  38.045  1.00 31.20           O  
HETATM 4904  H1  HOH E2277      58.173  20.103  38.934  1.00 31.20           H  
HETATM 4905  H2  HOH E2277      57.949  20.732  37.535  1.00 31.20           H  
HETATM 4906  O   HOH E2278      60.761  20.359  44.202  1.00 29.61           O  
HETATM 4907  H1  HOH E2278      61.631  20.688  43.965  1.00 29.61           H  
HETATM 4908  H2  HOH E2278      60.153  21.102  44.176  1.00 29.61           H  
HETATM 4909  O   HOH E2279      58.769  23.674  38.532  1.00 15.61           O  
HETATM 4910  H1  HOH E2279      59.230  23.080  39.129  1.00 15.61           H  
HETATM 4911  H2  HOH E2279      59.005  24.572  38.776  1.00 15.61           H  
HETATM 4912  O   HOH E2280      60.271  21.930  40.082  1.00 28.04           O  
HETATM 4913  H1  HOH E2280      60.935  21.789  39.403  1.00 28.04           H  
HETATM 4914  H2  HOH E2280      60.693  22.391  40.810  1.00 28.04           H  
HETATM 4915  O   HOH E2281      64.536  28.050  41.770  1.00 30.16           O  
HETATM 4916  H1  HOH E2281      64.716  27.854  40.847  1.00 30.16           H  
HETATM 4917  H2  HOH E2281      63.603  28.262  41.845  1.00 30.16           H  
HETATM 4918  O   HOH E2282      64.344  23.694  45.084  1.00 38.15           O  
HETATM 4919  H1  HOH E2282      65.011  24.384  45.104  1.00 38.15           H  
HETATM 4920  H2  HOH E2282      63.588  24.034  44.601  1.00 38.15           H  
HETATM 4921  O   HOH E2283      63.069  21.611  43.458  1.00 31.96           O  
HETATM 4922  H1  HOH E2283      62.433  22.079  42.912  1.00 31.96           H  
HETATM 4923  H2  HOH E2283      63.703  22.255  43.782  1.00 31.96           H  
HETATM 4924  O   HOH E2284      61.712  29.217  35.131  1.00 39.17           O  
HETATM 4925  H1  HOH E2284      62.073  29.284  36.018  1.00 39.17           H  
HETATM 4926  H2  HOH E2284      60.975  28.603  35.162  1.00 39.17           H  
HETATM 4927  O   HOH E2285      60.616  28.154  38.111  1.00 26.38           O  
HETATM 4928  H1  HOH E2285      61.383  28.715  37.971  1.00 26.38           H  
HETATM 4929  H2  HOH E2285      60.477  27.647  37.308  1.00 26.38           H  
HETATM 4930  O   HOH E2286      64.915  34.644  38.056  1.00 35.52           O  
HETATM 4931  H1  HOH E2286      65.078  33.739  37.781  1.00 35.52           H  
HETATM 4932  H2  HOH E2286      64.685  34.628  38.988  1.00 35.52           H  
HETATM 4933  O   HOH E2287      67.374  28.802  42.143  1.00 52.62           O  
HETATM 4934  H1  HOH E2287      66.430  28.637  42.194  1.00 52.62           H  
HETATM 4935  H2  HOH E2287      67.602  29.407  42.853  1.00 52.62           H  
HETATM 4936  O   HOH E2288      69.641  38.722  40.604  1.00 52.27           O  
HETATM 4937  H1  HOH E2288      69.176  39.553  40.477  1.00 52.27           H  
HETATM 4938  H2  HOH E2288      69.173  38.228  41.281  1.00 52.27           H
[truncated: 453,851 more chars]
